# Supplementary material for: Crystal structure of bis­{2-[bis­(2-hy­droxy­eth­yl)amino]­ethanol-κ4 O,N,O′,O′′}cadmium terephthalate
Source: Acta Crystallogr Sect E Struct Rep Online. 2014 Oct 18;70(Pt 11):m371. doi: 10.1107/S1600536814022375 (PMC4257248; doi:10.1107/S1600536814022375)
Supplement: Supplementary file 1 [file e-70-0m371-sup1.cif]

##############################################################################
#                                                                            #
# This CIF contains the data in a paper accepted for publication in          #
# Acta Crystallographica Section E. It conforms to the requirements of       #
# Notes for Authors for Acta Crystallographica Section E, and has been       #
# peer reviewed under the auspices of the IUCr Commission on Journals.       #
#                                                                            #
# Full details of the Crystallographic Information File format               #
# are given in the paper "The Crystallographic Information File (CIF):       #
# a New Standard Archive File for Crystallography" by S. R. Hall, F. H.      #
# Allen and I. D. Brown [Acta Cryst. (1991), A47, 655-685].                  #
#                                                                            #
# The current version of the core CIF dictionary is obtainable from          #
# ftp://ftp.iucr.org/pub/cif_core.dic.                                       #
#                                                                            #
# Software is freely available for graphical display of the structure(s)     #
# in this CIF. For information consult the CIF software page                 #
# http://www.iucr.org/resources/cif/software.                                #
#                                                                            #
# This file may be used for bona fide research purposes within the           #
# scientific community so long as proper attribution is given to the journal # 
# article from which it was obtained.                                        #
#                                                                            #
##############################################################################
data_global
_audit_creation_method     'SHELXL97'
_journal_date_recd_electronic     2014-09-29
_journal_date_accepted     2014-10-11
_journal_name_full     'Acta Crystallographica, Section E'
_journal_year     2014
_journal_volume     70
_journal_issue     11
_journal_page_first     m371
_journal_page_last     m371
_journal_paper_category     HM
_journal_paper_doi     10.1107/S1600536814022375
_journal_coeditor_code     WM5070
_publ_contact_author_name     'Liying Han'
_publ_contact_author_address
;
Department of Gynecology ,
The Second Hospital of Jilin University,
218 Ziqiang Street
Changchun 130041
People's Republic of China
;
_publ_contact_author_email     drhanly@163.com
_publ_contact_author_fax     +86-431-88796114
_publ_contact_author_phone     +86-431-88796114
_publ_section_title
;\
Crystal structure of
bis{2-[bis(2-hydroxyethyl)amino]ethanol-\k^4^<i>O</i>,<i>N</i>,<i>O</i>',\
<i>O</i>''}cadmium terephthalate
;
_publ_section_title_footnote     .
loop_
    _publ_author_name
    _publ_author_address
    'Ya-Ping Li'
;
Department of Ophthalmology
The Second Hospital of Jilin University
218 Ziqiang Street
Changchun 130041
People's Republic of China
;
    'Li-Ying Han'
;
Department of Gynecology
The Second Hospital of Jilin University
218 Ziqiang Street
Changchun 130041
People's Republic of China
;
    'Julia Ming'
;
St Erik's Eye Hospital
Karolinska Institutet
Polhemsgatan 50,
SE-112 82 Stockholm, Sweden
;
    'Guan-Fang Su'
;
Department of Ophthalmology
The Second Hospital of Jilin University
218 Ziqiang Street
Changchun 130041
People's Republic of China
;
data_I
_database_code_depnum_ccdc_archive 'CCDC 1028647'
_audit_creation_method     SHELXL-97
_chemical_name_systematic
;\
Bis{2-[bis(2-hydroxyethyl)amino]ethanol-\
\k^4^<i>O</i>,<i>N</i>,<i>O</i>',<i>O</i>''}cadmium terephthalate
;
_chemical_name_common     ?
_chemical_formula_moiety     'C12 H30 Cd N2 O6 2+, C8 H4 O4 2-'
_chemical_formula_sum     'C20 H34 Cd N2 O10'
_chemical_formula_iupac     '[Cd (C6 H15 N O3)2] (C8 H4 O4)'
_chemical_formula_weight     574.89
_chemical_melting_point     ?
_symmetry_cell_setting     orthorhombic
_symmetry_space_group_name_H-M     'P b c a'
_symmetry_space_group_name_Hall     '-P 2ac 2ab'
loop_
    _symmetry_equiv_pos_as_xyz
    'x, y, z'
    '-x+1/2, -y, z+1/2'
    '-x, y+1/2, -z+1/2'
    'x+1/2, -y+1/2, -z'
    '-x, -y, -z'
    'x-1/2, y, -z-1/2'
    'x, -y-1/2, z-1/2'
    '-x-1/2, y-1/2, z'
_cell_length_a     13.2789(12)
_cell_length_b     14.6329(14)
_cell_length_c     24.278(2)
_cell_angle_alpha     90.00
_cell_angle_beta     90.00
_cell_angle_gamma     90.00
_cell_volume     4717.4(8)
_cell_formula_units_Z     8
_cell_measurement_reflns_used     4657
_cell_measurement_theta_min     1.68
_cell_measurement_theta_max     22.84
_cell_measurement_temperature     296(2)
_exptl_crystal_description     block
_exptl_crystal_colour     colorless
_exptl_crystal_size_max     0.28
_exptl_crystal_size_mid     0.25
_exptl_crystal_size_min     0.24
_exptl_crystal_density_diffrn     1.619
_exptl_crystal_density_meas     ?
_exptl_crystal_density_method     'not measured'
_exptl_crystal_F_000     2368
_exptl_absorpt_coefficient_mu     0.983
_exptl_absorpt_correction_type     multi-scan
_exptl_absorpt_process_details
;
(<i>SADABS</i>; Bruker, 2002)
;
_exptl_absorpt_correction_T_min     0.725
_exptl_absorpt_correction_T_max     0.812
_exptl_special_details
;
;
_diffrn_ambient_temperature     296(2)
_diffrn_radiation_type     MoK\a
_diffrn_radiation_wavelength     0.71073
_diffrn_radiation_source     'fine-focus sealed tube'
_diffrn_radiation_monochromator     graphite
_diffrn_measurement_device_type     'Bruker APEXII CCD'
_diffrn_measurement_method     '\f and \w scans'
_diffrn_detector_area_resol_mean     ?
_diffrn_reflns_number     28314
_diffrn_reflns_av_R_equivalents     0.0925
_diffrn_reflns_av_sigmaI/netI     0.0550
_diffrn_reflns_theta_min     2.23
_diffrn_reflns_theta_max     26.04
_diffrn_reflns_theta_full     25.00
_diffrn_measured_fraction_theta_max     0.996
_diffrn_measured_fraction_theta_full     1.000
_diffrn_reflns_limit_h_min     -16
_diffrn_reflns_limit_h_max     15
_diffrn_reflns_limit_k_min     -17
_diffrn_reflns_limit_k_max     18
_diffrn_reflns_limit_l_min     -29
_diffrn_reflns_limit_l_max     29
_diffrn_standards_number     ?
_diffrn_standards_interval_count     ?
_diffrn_standards_interval_time     ?
_diffrn_standards_decay_%     ?
_refine_special_details
;
 Refinement of F^2^ against ALL reflections.  The weighted R-factor wR and
 goodness of fit S are based on F^2^, conventional R-factors R are based
 on F, with F set to zero for negative F^2^. The threshold expression of
 F^2^ > 2sigma(F^2^) is used only for calculating R-factors(gt) etc. and is
 not relevant to the choice of reflections for refinement.  R-factors based
 on F^2^ are statistically about twice as large as those based on F, and R-
 factors based on ALL data will be even larger.
;
_reflns_number_total     4639
_reflns_number_gt     2694
_reflns_threshold_expression     I>2sigma(I)
_refine_ls_structure_factor_coef     Fsqd
_refine_ls_matrix_type     full
_refine_ls_R_factor_all     0.0828
_refine_ls_R_factor_gt     0.0373
_refine_ls_wR_factor_gt     0.0801
_refine_ls_wR_factor_ref     0.0985
_refine_ls_goodness_of_fit_ref     0.982
_refine_ls_restrained_S_all     0.981
_refine_ls_number_reflns     4639
_refine_ls_number_parameters     316
_refine_ls_number_restraints     6
_refine_ls_hydrogen_treatment     mixed
_refine_ls_weighting_scheme     calc
_refine_ls_weighting_details
         'calc w=1/[\s^2^(Fo^2^)+(0.0439P)^2^+0.0385P] where P=(Fo^2^+2Fc^2^)/3'
_atom_sites_solution_hydrogens     geom
_atom_sites_solution_primary     direct
_atom_sites_solution_secondary     difmap
_refine_ls_shift/su_max     0.001
_refine_ls_shift/su_mean     0.000
_refine_diff_density_max     0.772
_refine_diff_density_min     -0.497
_refine_ls_extinction_method     none
_refine_ls_extinction_coef     ?
loop_
    _atom_type_symbol
    _atom_type_description
    _atom_type_scat_dispersion_real
    _atom_type_scat_dispersion_imag
    _atom_type_scat_source
    'C' 'C' 0.0033 0.0016
                         'International Tables Vol C Tables 4.2.6.8 and 6.1.1.4'
    'H' 'H' 0.0000 0.0000
                         'International Tables Vol C Tables 4.2.6.8 and 6.1.1.4'
    'N' 'N' 0.0061 0.0033
                         'International Tables Vol C Tables 4.2.6.8 and 6.1.1.4'
    'O' 'O' 0.0106 0.0060
                         'International Tables Vol C Tables 4.2.6.8 and 6.1.1.4'
    'Cd' 'Cd' -0.8075 1.2024
                         'International Tables Vol C Tables 4.2.6.8 and 6.1.1.4'
_computing_data_collection
;
APEX2 (Bruker, 2002)
;
_computing_cell_refinement
;
SAINT (Bruker, 2002)
;
_computing_data_reduction
;
SAINT (Bruker, 2002)
;
_computing_structure_solution
;
SHELXS97 (Sheldrick, 2008)
;
_computing_structure_refinement
;
SHELXL97 (Sheldrick, 2008)
;
_computing_molecular_graphics
;
SHELXTL (Sheldrick, 2008)
;
_computing_publication_material
;
SHELXTL (Sheldrick, 2008) and publCIF (Westrip, 2010)
;
loop_
    _atom_site_type_symbol
    _atom_site_label
    _atom_site_fract_x
    _atom_site_fract_y
    _atom_site_fract_z
    _atom_site_U_iso_or_equiv
    _atom_site_adp_type
    _atom_site_calc_flag
    _atom_site_refinement_flags
    _atom_site_occupancy
    _atom_site_symmetry_multiplicity
    _atom_site_disorder_assembly
    _atom_site_disorder_group
    C C1 0.2024(3) -0.1259(3) 0.77515(18) 0.0269(10) Uani d . 1 1 . .
    C C2 0.2153(3) -0.1917(3) 0.82266(18) 0.0229(10) Uani d . 1 1 . .
    C C3 0.2323(3) -0.2840(3) 0.81455(17) 0.0232(10) Uani d . 1 1 . .
    H H3 0.2355 -0.3067 0.7788 0.028 Uiso calc R 1 1 . .
    C C4 0.2447(3) -0.3434(3) 0.85847(17) 0.0214(8) Uani d . 1 1 . .
    H H4 0.2562 -0.4052 0.8520 0.026 Uiso calc R 1 1 . .
    C C5 0.2400(3) -0.3108(3) 0.91230(18) 0.0216(9) Uani d . 1 1 . .
    C C6 0.2230(3) -0.2185(3) 0.92059(18) 0.0251(10) Uani d . 1 1 . .
    H H6 0.2196 -0.1959 0.9563 0.030 Uiso calc R 1 1 . .
    C C7 0.2110(3) -0.1594(3) 0.87684(17) 0.0274(10) Uani d . 1 1 . .
    H H7 0.1999 -0.0976 0.8834 0.033 Uiso calc R 1 1 . .
    C C8 0.2551(3) -0.3762(3) 0.95972(16) 0.0250(9) Uani d . 1 1 . .
    C C9 0.1119(4) 0.2604(3) 0.6575(2) 0.0433(13) Uani d . 1 1 . .
    H H9A 0.1278 0.2958 0.6248 0.052 Uiso calc R 1 1 . .
    H H9B 0.0880 0.3017 0.6859 0.052 Uiso calc R 1 1 . .
    C C10 0.0344(4) 0.1908(3) 0.6448(2) 0.0474(14) Uani d . 1 1 . .
    H H10A 0.0152 0.1600 0.6786 0.057 Uiso calc R 1 1 . .
    H H10B -0.0249 0.2210 0.6303 0.057 Uiso calc R 1 1 . .
    C C11 0.0503(3) -0.0201(3) 0.65781(19) 0.0338(12) Uani d . 1 1 . .
    H H11A 0.0488 0.0142 0.6920 0.041 Uiso calc R 1 1 . .
    H H11B 0.0093 -0.0745 0.6624 0.041 Uiso calc R 1 1 . .
    C C12 0.0110(3) 0.0362(3) 0.6121(2) 0.0366(13) Uani d . 1 1 . .
    H H12A -0.0589 0.0512 0.6194 0.044 Uiso calc R 1 1 . .
    H H12B 0.0136 0.0011 0.5783 0.044 Uiso calc R 1 1 . .
    C C13 0.0602(4) 0.1576(4) 0.5480(2) 0.0496(15) Uani d . 1 1 . .
    H H13A 0.0903 0.2179 0.5463 0.060 Uiso calc R 1 1 . .
    H H13B -0.0107 0.1640 0.5391 0.060 Uiso calc R 1 1 . .
    C C14 0.1083(4) 0.0988(4) 0.5058(2) 0.0497(15) Uani d . 1 1 . .
    H H14A 0.0694 0.0432 0.5011 0.060 Uiso calc R 1 1 . .
    H H14B 0.1102 0.1306 0.4708 0.060 Uiso calc R 1 1 . .
    C C15 0.3955(4) 0.0473(4) 0.7273(2) 0.0451(14) Uani d . 1 1 . .
    H H15A 0.4191 -0.0147 0.7216 0.054 Uiso calc R 1 1 . .
    H H15B 0.4024 0.0620 0.7661 0.054 Uiso calc R 1 1 . .
    C C16 0.4576(4) 0.1130(4) 0.6931(2) 0.0430(13) Uani d . 1 1 . .
    H H16A 0.4396 0.1752 0.7028 0.052 Uiso calc R 1 1 . .
    H H16B 0.5283 0.1044 0.7016 0.052 Uiso calc R 1 1 . .
    C C17 0.4911(4) 0.0136(3) 0.6150(2) 0.0437(14) Uani d . 1 1 . .
    H H17A 0.5602 0.0266 0.6047 0.052 Uiso calc R 1 1 . .
    H H17B 0.4922 -0.0301 0.6450 0.052 Uiso calc R 1 1 . .
    C C18 0.4374(3) -0.0270(3) 0.5672(2) 0.0416(13) Uani d . 1 1 . .
    H H18A 0.4369 0.0155 0.5365 0.050 Uiso calc R 1 1 . .
    H H18B 0.4705 -0.0828 0.5555 0.050 Uiso calc R 1 1 . .
    C C19 0.4816(4) 0.1776(3) 0.6017(2) 0.0502(15) Uani d . 1 1 . .
    H H19A 0.5417 0.2007 0.6197 0.060 Uiso calc R 1 1 . .
    H H19B 0.5008 0.1565 0.5653 0.060 Uiso calc R 1 1 . .
    C C20 0.4083(3) 0.2523(3) 0.5961(2) 0.0408(12) Uani d . 1 1 . .
    H H20A 0.3934 0.2782 0.6319 0.049 Uiso calc R 1 1 . .
    H H20B 0.4355 0.3001 0.5728 0.049 Uiso calc R 1 1 . .
    N N1 0.0693(3) 0.1224(3) 0.60478(15) 0.0306(9) Uani d . 1 1 . .
    N N2 0.4415(3) 0.0993(3) 0.63382(16) 0.0326(9) Uani d . 1 1 . .
    O O1 0.2571(2) -0.3443(2) 1.00821(12) 0.0369(8) Uani d . 1 1 . .
    O O2 0.2658(2) -0.4589(2) 0.94888(12) 0.0398(9) Uani d . 1 1 . .
    O O3 0.1960(3) -0.0423(2) 0.78535(12) 0.0408(9) Uani d . 1 1 . .
    O O4 0.1988(3) -0.1589(2) 0.72712(12) 0.0346(8) Uani d . 1 1 . .
    O O5 0.1974(3) 0.2125(2) 0.67582(16) 0.0522(10) Uani d D 1 1 . .
    H H03 0.236(4) 0.251(3) 0.690(2) 0.078 Uiso d D 1 1 . .
    O O6 0.1506(2) -0.0445(2) 0.64437(12) 0.0270(7) Uani d D 1 1 . .
    H H01 0.174(3) -0.080(3) 0.6685(15) 0.040 Uiso d D 1 1 . .
    O O7 0.2943(3) 0.0547(2) 0.71137(12) 0.0353(8) Uani d D 1 1 . .
    H H06 0.257(3) 0.026(3) 0.7342(17) 0.053 Uiso d D 1 1 . .
    O O8 0.2064(3) 0.0772(2) 0.52263(13) 0.0342(8) Uani d D 1 1 . .
    H H02 0.226(3) 0.035(3) 0.5023(18) 0.051 Uiso d D 1 1 . .
    O O9 0.3366(2) -0.0460(2) 0.58471(12) 0.0314(8) Uani d D 1 1 . .
    H H04 0.304(3) -0.078(3) 0.5619(16) 0.047 Uiso d D 1 1 . .
    O O10 0.3200(3) 0.2158(2) 0.57235(16) 0.0534(11) Uani d D 1 1 . .
    H H05 0.289(4) 0.255(3) 0.554(2) 0.080 Uiso d D 1 1 . .
    Cd Cd1 0.25186(2) 0.085556(19) 0.618765(11) 0.02039(10) Uani d . 1 1 . .
loop_
    _atom_site_aniso_label
    _atom_site_aniso_U_11
    _atom_site_aniso_U_22
    _atom_site_aniso_U_33
    _atom_site_aniso_U_12
    _atom_site_aniso_U_13
    _atom_site_aniso_U_23
    C1 0.024(2) 0.034(3) 0.023(3) 0.002(2) 0.004(2) 0.003(2)
    C2 0.019(2) 0.027(3) 0.022(2) -0.0035(17) 0.0035(18) 0.0032(19)
    C3 0.025(3) 0.027(2) 0.017(2) -0.0013(18) -0.0014(18) -0.0037(18)
    C4 0.0197(19) 0.020(2) 0.025(2) -0.001(2) 0.000(2) -0.0003(18)
    C5 0.015(2) 0.027(2) 0.022(2) -0.0026(19) 0.003(2) -0.0009(17)
    C6 0.031(3) 0.028(3) 0.016(2) -0.0021(18) 0.0010(18) -0.0038(18)
    C7 0.029(2) 0.023(2) 0.031(3) 0.0015(19) 0.004(2) -0.004(2)
    C8 0.024(2) 0.030(2) 0.021(2) 0.003(2) 0.000(2) 0.0019(19)
    C9 0.042(3) 0.031(3) 0.057(4) 0.008(2) -0.005(3) 0.000(3)
    C10 0.036(3) 0.034(3) 0.073(4) 0.005(2) 0.012(3) -0.005(3)
    C11 0.030(3) 0.037(3) 0.035(3) -0.002(2) 0.012(2) 0.001(2)
    C12 0.019(2) 0.042(3) 0.049(3) -0.006(2) 0.000(2) -0.002(3)
    C13 0.028(3) 0.069(4) 0.052(4) 0.009(3) -0.002(3) 0.032(3)
    C14 0.034(3) 0.086(4) 0.029(3) -0.017(3) -0.007(2) 0.008(3)
    C15 0.051(3) 0.053(3) 0.032(3) 0.008(3) -0.016(3) 0.001(3)
    C16 0.036(3) 0.046(3) 0.047(3) 0.002(2) -0.019(3) -0.008(3)
    C17 0.024(3) 0.046(3) 0.062(4) 0.002(2) 0.009(2) -0.003(3)
    C18 0.029(3) 0.049(3) 0.047(3) 0.004(2) 0.019(2) -0.003(3)
    C19 0.033(3) 0.041(3) 0.077(4) -0.008(2) 0.007(3) 0.007(3)
    C20 0.034(3) 0.032(3) 0.056(3) -0.008(2) -0.003(2) 0.000(3)
    N1 0.028(2) 0.031(2) 0.033(2) 0.0069(17) 0.0026(18) 0.0043(18)
    N2 0.024(2) 0.031(2) 0.043(3) -0.0033(17) -0.0015(18) 0.0016(19)
    O1 0.059(2) 0.0299(17) 0.0212(16) 0.0052(17) 0.0000(17) 0.0011(13)
    O2 0.073(3) 0.0216(17) 0.0246(17) 0.0099(17) 0.0092(16) 0.0015(14)
    O3 0.071(2) 0.0246(19) 0.0265(19) 0.0041(17) 0.0081(17) 0.0015(15)
    O4 0.052(2) 0.0309(19) 0.0208(17) 0.0054(16) -0.0057(16) 0.0014(15)
    O5 0.049(2) 0.046(2) 0.061(3) 0.0186(19) -0.025(2) -0.019(2)
    O6 0.0220(17) 0.0293(18) 0.0296(19) 0.0016(13) 0.0023(14) 0.0040(15)
    O7 0.0362(19) 0.041(2) 0.029(2) -0.0052(16) -0.0096(15) 0.0083(16)
    O8 0.0411(19) 0.035(2) 0.0263(19) 0.0046(16) -0.0084(16) -0.0061(15)
    O9 0.0274(19) 0.039(2) 0.0273(19) 0.0003(15) 0.0012(14) -0.0075(15)
    O10 0.049(2) 0.046(2) 0.065(3) -0.0230(19) -0.030(2) 0.0273(19)
    Cd1 0.01904(16) 0.02366(17) 0.01848(16) -0.00051(15) -0.00175(15)
                                                                     0.00114(13)
_geom_special_details
;
 All esds (except the esd in the dihedral angle between two l.s. planes)
 are estimated using the full covariance matrix.  The cell esds are taken
 into account individually in the estimation of esds in distances, angles
 and torsion angles; correlations between esds in cell parameters are only
 used when they are defined by crystal symmetry.  An approximate (isotropic)
 treatment of cell esds is used for estimating esds involving l.s. planes.
;
loop_
    _geom_bond_atom_site_label_1
    _geom_bond_atom_site_label_2
    _geom_bond_site_symmetry_2
    _geom_bond_distance
    _geom_bond_publ_flag
    C1 O3 . 1.250(5) ?
    C1 O4 . 1.263(5) ?
    C1 C2 . 1.512(6) ?
    C2 C3 . 1.385(5) ?
    C2 C7 . 1.398(6) ?
    C3 C4 . 1.385(5) ?
    C3 H3 . 0.9300 ?
    C4 C5 . 1.393(6) ?
    C4 H4 . 0.9300 ?
    C5 C6 . 1.384(5) ?
    C5 C8 . 1.511(6) ?
    C6 C7 . 1.378(6) ?
    C6 H6 . 0.9300 ?
    C7 H7 . 0.9300 ?
    C8 O2 . 1.246(5) ?
    C8 O1 . 1.267(5) ?
    C9 O5 . 1.407(5) ?
    C9 C10 . 1.480(6) ?
    C9 H9A . 0.9700 ?
    C9 H9B . 0.9700 ?
    C10 N1 . 1.470(6) ?
    C10 H10A . 0.9700 ?
    C10 H10B . 0.9700 ?
    C11 O6 . 1.417(5) ?
    C11 C12 . 1.477(6) ?
    C11 H11A . 0.9700 ?
    C11 H11B . 0.9700 ?
    C12 N1 . 1.490(6) ?
    C12 H12A . 0.9700 ?
    C12 H12B . 0.9700 ?
    C13 N1 . 1.477(6) ?
    C13 C14 . 1.481(7) ?
    C13 H13A . 0.9700 ?
    C13 H13B . 0.9700 ?
    C14 O8 . 1.402(6) ?
    C14 H14A . 0.9700 ?
    C14 H14B . 0.9700 ?
    C15 O7 . 1.402(5) ?
    C15 C16 . 1.513(7) ?
    C15 H15A . 0.9700 ?
    C15 H15B . 0.9700 ?
    C16 N2 . 1.469(6) ?
    C16 H16A . 0.9700 ?
    C16 H16B . 0.9700 ?
    C17 C18 . 1.486(6) ?
    C17 N2 . 1.488(5) ?
    C17 H17A . 0.9700 ?
    C17 H17B . 0.9700 ?
    C18 O9 . 1.432(5) ?
    C18 H18A . 0.9700 ?
    C18 H18B . 0.9700 ?
    C19 C20 . 1.469(6) ?
    C19 N2 . 1.485(6) ?
    C19 H19A . 0.9700 ?
    C19 H19B . 0.9700 ?
    C20 O10 . 1.412(5) ?
    C20 H20A . 0.9700 ?
    C20 H20B . 0.9700 ?
    N1 Cd1 . 2.506(4) ?
    N2 Cd1 . 2.553(4) ?
    O5 Cd1 . 2.427(3) ?
    O5 H03 . 0.84(2) ?
    O6 Cd1 . 2.412(3) ?
    O6 H01 . 0.841(19) ?
    O7 Cd1 . 2.362(3) ?
    O7 H06 . 0.859(19) ?
    O8 Cd1 . 2.414(3) ?
    O8 H02 . 0.831(19) ?
    O9 Cd1 . 2.378(3) ?
    O9 H04 . 0.841(19) ?
    O10 Cd1 . 2.392(3) ?
    O10 H05 . 0.84(2) ?
loop_
    _geom_angle_atom_site_label_1
    _geom_angle_atom_site_label_2
    _geom_angle_atom_site_label_3
    _geom_angle_site_symmetry_1
    _geom_angle_site_symmetry_3
    _geom_angle
    _geom_angle_publ_flag
    O3 C1 O4 . . 123.7(4) ?
    O3 C1 C2 . . 118.6(4) ?
    O4 C1 C2 . . 117.7(4) ?
    C3 C2 C7 . . 118.0(4) ?
    C3 C2 C1 . . 122.1(4) ?
    C7 C2 C1 . . 119.9(4) ?
    C4 C3 C2 . . 121.5(4) ?
    C4 C3 H3 . . 119.3 ?
    C2 C3 H3 . . 119.3 ?
    C3 C4 C5 . . 120.1(4) ?
    C3 C4 H4 . . 119.9 ?
    C5 C4 H4 . . 119.9 ?
    C6 C5 C4 . . 118.6(4) ?
    C6 C5 C8 . . 122.0(4) ?
    C4 C5 C8 . . 119.4(4) ?
    C7 C6 C5 . . 121.2(4) ?
    C7 C6 H6 . . 119.4 ?
    C5 C6 H6 . . 119.4 ?
    C6 C7 C2 . . 120.6(4) ?
    C6 C7 H7 . . 119.7 ?
    C2 C7 H7 . . 119.7 ?
    O2 C8 O1 . . 123.5(4) ?
    O2 C8 C5 . . 118.0(4) ?
    O1 C8 C5 . . 118.4(4) ?
    O5 C9 C10 . . 106.5(4) ?
    O5 C9 H9A . . 110.4 ?
    C10 C9 H9A . . 110.4 ?
    O5 C9 H9B . . 110.4 ?
    C10 C9 H9B . . 110.4 ?
    H9A C9 H9B . . 108.6 ?
    N1 C10 C9 . . 112.8(4) ?
    N1 C10 H10A . . 109.0 ?
    C9 C10 H10A . . 109.0 ?
    N1 C10 H10B . . 109.0 ?
    C9 C10 H10B . . 109.0 ?
    H10A C10 H10B . . 107.8 ?
    O6 C11 C12 . . 107.4(3) ?
    O6 C11 H11A . . 110.2 ?
    C12 C11 H11A . . 110.2 ?
    O6 C11 H11B . . 110.2 ?
    C12 C11 H11B . . 110.2 ?
    H11A C11 H11B . . 108.5 ?
    C11 C12 N1 . . 112.3(4) ?
    C11 C12 H12A . . 109.1 ?
    N1 C12 H12A . . 109.1 ?
    C11 C12 H12B . . 109.1 ?
    N1 C12 H12B . . 109.1 ?
    H12A C12 H12B . . 107.9 ?
    N1 C13 C14 . . 114.0(4) ?
    N1 C13 H13A . . 108.8 ?
    C14 C13 H13A . . 108.8 ?
    N1 C13 H13B . . 108.8 ?
    C14 C13 H13B . . 108.8 ?
    H13A C13 H13B . . 107.6 ?
    O8 C14 C13 . . 109.4(4) ?
    O8 C14 H14A . . 109.8 ?
    C13 C14 H14A . . 109.8 ?
    O8 C14 H14B . . 109.8 ?
    C13 C14 H14B . . 109.8 ?
    H14A C14 H14B . . 108.3 ?
    O7 C15 C16 . . 108.8(4) ?
    O7 C15 H15A . . 109.9 ?
    C16 C15 H15A . . 109.9 ?
    O7 C15 H15B . . 109.9 ?
    C16 C15 H15B . . 109.9 ?
    H15A C15 H15B . . 108.3 ?
    N2 C16 C15 . . 111.8(4) ?
    N2 C16 H16A . . 109.3 ?
    C15 C16 H16A . . 109.3 ?
    N2 C16 H16B . . 109.3 ?
    C15 C16 H16B . . 109.3 ?
    H16A C16 H16B . . 107.9 ?
    C18 C17 N2 . . 111.4(4) ?
    C18 C17 H17A . . 109.4 ?
    N2 C17 H17A . . 109.4 ?
    C18 C17 H17B . . 109.4 ?
    N2 C17 H17B . . 109.4 ?
    H17A C17 H17B . . 108.0 ?
    O9 C18 C17 . . 107.1(4) ?
    O9 C18 H18A . . 110.3 ?
    C17 C18 H18A . . 110.3 ?
    O9 C18 H18B . . 110.3 ?
    C17 C18 H18B . . 110.3 ?
    H18A C18 H18B . . 108.5 ?
    C20 C19 N2 . . 112.6(4) ?
    C20 C19 H19A . . 109.1 ?
    N2 C19 H19A . . 109.1 ?
    C20 C19 H19B . . 109.1 ?
    N2 C19 H19B . . 109.1 ?
    H19A C19 H19B . . 107.8 ?
    O10 C20 C19 . . 107.9(4) ?
    O10 C20 H20A . . 110.1 ?
    C19 C20 H20A . . 110.1 ?
    O10 C20 H20B . . 110.1 ?
    C19 C20 H20B . . 110.1 ?
    H20A C20 H20B . . 108.4 ?
    C10 N1 C13 . . 110.7(4) ?
    C10 N1 C12 . . 109.5(4) ?
    C13 N1 C12 . . 111.4(4) ?
    C10 N1 Cd1 . . 111.2(3) ?
    C13 N1 Cd1 . . 106.3(3) ?
    C12 N1 Cd1 . . 107.7(3) ?
    C16 N2 C19 . . 111.0(4) ?
    C16 N2 C17 . . 110.6(4) ?
    C19 N2 C17 . . 109.3(4) ?
    C16 N2 Cd1 . . 107.1(3) ?
    C19 N2 Cd1 . . 109.8(3) ?
    C17 N2 Cd1 . . 109.0(3) ?
    C9 O5 Cd1 . . 116.2(3) ?
    C9 O5 H03 . . 107(4) ?
    Cd1 O5 H03 . . 124(4) ?
    C11 O6 Cd1 . . 112.6(2) ?
    C11 O6 H01 . . 110(3) ?
    Cd1 O6 H01 . . 117(3) ?
    C15 O7 Cd1 . . 120.4(3) ?
    C15 O7 H06 . . 110(3) ?
    Cd1 O7 H06 . . 125(3) ?
    C14 O8 Cd1 . . 120.2(3) ?
    C14 O8 H02 . . 107(3) ?
    Cd1 O8 H02 . . 122(4) ?
    C18 O9 Cd1 . . 112.8(3) ?
    C18 O9 H04 . . 113(4) ?
    Cd1 O9 H04 . . 116(4) ?
    C20 O10 Cd1 . . 115.0(3) ?
    C20 O10 H05 . . 112(4) ?
    Cd1 O10 H05 . . 127(4) ?
    O7 Cd1 O9 . . 93.62(11) ?
    O7 Cd1 O10 . . 120.72(11) ?
    O9 Cd1 O10 . . 107.59(13) ?
    O7 Cd1 O6 . . 74.73(10) ?
    O9 Cd1 O6 . . 73.42(10) ?
    O10 Cd1 O6 . . 163.97(10) ?
    O7 Cd1 O8 . . 166.04(11) ?
    O9 Cd1 O8 . . 74.99(10) ?
    O10 Cd1 O8 . . 71.32(12) ?
    O6 Cd1 O8 . . 93.99(11) ?
    O7 Cd1 O5 . . 71.00(12) ?
    O9 Cd1 O5 . . 163.50(11) ?
    O10 Cd1 O5 . . 76.81(14) ?
    O6 Cd1 O5 . . 106.89(12) ?
    O8 Cd1 O5 . . 121.08(11) ?
    O7 Cd1 N1 . . 113.65(12) ?
    O9 Cd1 N1 . . 125.77(11) ?
    O10 Cd1 N1 . . 97.51(12) ?
    O6 Cd1 N1 . . 70.45(11) ?
    O8 Cd1 N1 . . 68.78(12) ?
    O5 Cd1 N1 . . 67.95(12) ?
    O7 Cd1 N2 . . 69.10(12) ?
    O9 Cd1 N2 . . 69.32(11) ?
    O10 Cd1 N2 . . 68.38(12) ?
    O6 Cd1 N2 . . 125.13(11) ?
    O8 Cd1 N2 . . 112.90(12) ?
    O5 Cd1 N2 . . 98.74(12) ?
    N1 Cd1 N2 . . 163.06(13) ?
loop_
    _geom_torsion_atom_site_label_1
    _geom_torsion_atom_site_label_2
    _geom_torsion_atom_site_label_3
    _geom_torsion_atom_site_label_4
    _geom_torsion_site_symmetry_1
    _geom_torsion_site_symmetry_2
    _geom_torsion_site_symmetry_3
    _geom_torsion_site_symmetry_4
    _geom_torsion
    _geom_torsion_publ_flag
    O3 C1 C2 C3 . . . . -173.8(4) ?
    O4 C1 C2 C3 . . . . 6.0(6) ?
    O3 C1 C2 C7 . . . . 5.6(6) ?
    O4 C1 C2 C7 . . . . -174.5(4) ?
    C7 C2 C3 C4 . . . . 0.1(6) ?
    C1 C2 C3 C4 . . . . 179.5(4) ?
    C2 C3 C4 C5 . . . . 0.1(6) ?
    C3 C4 C5 C6 . . . . -0.1(6) ?
    C3 C4 C5 C8 . . . . -179.2(4) ?
    C4 C5 C6 C7 . . . . -0.1(6) ?
    C8 C5 C6 C7 . . . . 179.0(4) ?
    C5 C6 C7 C2 . . . . 0.3(7) ?
    C3 C2 C7 C6 . . . . -0.3(7) ?
    C1 C2 C7 C6 . . . . -179.8(4) ?
    C6 C5 C8 O2 . . . . 177.1(4) ?
    C4 C5 C8 O2 . . . . -3.9(6) ?
    C6 C5 C8 O1 . . . . -3.6(6) ?
    C4 C5 C8 O1 . . . . 175.5(4) ?
    O5 C9 C10 N1 . . . . -56.0(6) ?
    O6 C11 C12 N1 . . . . -61.9(5) ?
    N1 C13 C14 O8 . . . . -49.3(6) ?
    O7 C15 C16 N2 . . . . -53.9(5) ?
    N2 C17 C18 O9 . . . . -59.8(5) ?
    N2 C19 C20 O10 . . . . -55.9(6) ?
    C9 C10 N1 C13 . . . . -81.6(5) ?
    C9 C10 N1 C12 . . . . 155.2(4) ?
    C9 C10 N1 Cd1 . . . . 36.4(5) ?
    C14 C13 N1 C10 . . . . 171.0(4) ?
    C14 C13 N1 C12 . . . . -67.0(5) ?
    C14 C13 N1 Cd1 . . . . 50.1(5) ?
    C11 C12 N1 C10 . . . . -81.3(5) ?
    C11 C12 N1 C13 . . . . 155.9(4) ?
    C11 C12 N1 Cd1 . . . . 39.7(4) ?
    C15 C16 N2 C19 . . . . 165.7(4) ?
    C15 C16 N2 C17 . . . . -72.8(5) ?
    C15 C16 N2 Cd1 . . . . 45.9(4) ?
    C20 C19 N2 C16 . . . . -86.5(5) ?
    C20 C19 N2 C17 . . . . 151.3(4) ?
    C20 C19 N2 Cd1 . . . . 31.7(5) ?
    C18 C17 N2 C16 . . . . 150.9(4) ?
    C18 C17 N2 C19 . . . . -86.7(5) ?
    C18 C17 N2 Cd1 . . . . 33.4(5) ?
    C10 C9 O5 Cd1 . . . . 49.1(5) ?
    C12 C11 O6 Cd1 . . . . 51.2(4) ?
    C16 C15 O7 Cd1 . . . . 34.1(5) ?
    C13 C14 O8 Cd1 . . . . 22.1(5) ?
    C17 C18 O9 Cd1 . . . . 56.8(4) ?
    C19 C20 O10 Cd1 . . . . 53.3(5) ?
    C15 O7 Cd1 O9 . . . . 58.4(3) ?
    C15 O7 Cd1 O10 . . . . -54.6(4) ?
    C15 O7 Cd1 O6 . . . . 130.1(3) ?
    C15 O7 Cd1 O8 . . . . 93.1(6) ?
    C15 O7 Cd1 O5 . . . . -115.5(3) ?
    C15 O7 Cd1 N1 . . . . -169.8(3) ?
    C15 O7 Cd1 N2 . . . . -7.8(3) ?
    C18 O9 Cd1 O7 . . . . -94.5(3) ?
    C18 O9 Cd1 O10 . . . . 29.3(3) ?
    C18 O9 Cd1 O6 . . . . -167.4(3) ?
    C18 O9 Cd1 O8 . . . . 93.7(3) ?
    C18 O9 Cd1 O5 . . . . -73.8(5) ?
    C18 O9 Cd1 N1 . . . . 142.8(3) ?
    C18 O9 Cd1 N2 . . . . -28.5(3) ?
    C20 O10 Cd1 O7 . . . . 20.2(4) ?
    C20 O10 Cd1 O9 . . . . -85.1(3) ?
    C20 O10 Cd1 O6 . . . . -176.3(4) ?
    C20 O10 Cd1 O8 . . . . -151.9(4) ?
    C20 O10 Cd1 O5 . . . . 78.4(3) ?
    C20 O10 Cd1 N1 . . . . 143.5(3) ?
    C20 O10 Cd1 N2 . . . . -26.8(3) ?
    C11 O6 Cd1 O7 . . . . 100.0(3) ?
    C11 O6 Cd1 O9 . . . . -161.4(3) ?
    C11 O6 Cd1 O10 . . . . -65.3(5) ?
    C11 O6 Cd1 O8 . . . . -88.4(3) ?
    C11 O6 Cd1 O5 . . . . 35.8(3) ?
    C11 O6 Cd1 N1 . . . . -22.5(3) ?
    C11 O6 Cd1 N2 . . . . 149.9(3) ?
    C14 O8 Cd1 O7 . . . . 105.2(5) ?
    C14 O8 Cd1 O9 . . . . 141.3(4) ?
    C14 O8 Cd1 O10 . . . . -103.8(4) ?
    C14 O8 Cd1 O6 . . . . 69.7(3) ?
    C14 O8 Cd1 O5 . . . . -42.8(4) ?
    C14 O8 Cd1 N1 . . . . 2.4(3) ?
    C14 O8 Cd1 N2 . . . . -159.4(3) ?
    C9 O5 Cd1 O7 . . . . -149.8(4) ?
    C9 O5 Cd1 O9 . . . . -171.7(4) ?
    C9 O5 Cd1 O10 . . . . 80.8(3) ?
    C9 O5 Cd1 O6 . . . . -83.1(3) ?
    C9 O5 Cd1 O8 . . . . 22.5(4) ?
    C9 O5 Cd1 N1 . . . . -23.1(3) ?
    C9 O5 Cd1 N2 . . . . 146.0(3) ?
    C10 N1 Cd1 O7 . . . . 48.2(3) ?
    C13 N1 Cd1 O7 . . . . 168.8(3) ?
    C12 N1 Cd1 O7 . . . . -71.7(3) ?
    C10 N1 Cd1 O9 . . . . 161.8(3) ?
    C13 N1 Cd1 O9 . . . . -77.6(3) ?
    C12 N1 Cd1 O9 . . . . 41.9(3) ?
    C10 N1 Cd1 O10 . . . . -80.1(3) ?
    C13 N1 Cd1 O10 . . . . 40.5(3) ?
    C12 N1 Cd1 O10 . . . . 160.0(3) ?
    C10 N1 Cd1 O6 . . . . 110.8(3) ?
    C13 N1 Cd1 O6 . . . . -128.6(3) ?
    C12 N1 Cd1 O6 . . . . -9.1(3) ?
    C10 N1 Cd1 O8 . . . . -146.6(3) ?
    C13 N1 Cd1 O8 . . . . -26.0(3) ?
    C12 N1 Cd1 O8 . . . . 93.4(3) ?
    C10 N1 Cd1 O5 . . . . -7.6(3) ?
    C13 N1 Cd1 O5 . . . . 113.0(3) ?
    C12 N1 Cd1 O5 . . . . -127.6(3) ?
    C10 N1 Cd1 N2 . . . . -47.5(6) ?
    C13 N1 Cd1 N2 . . . . 73.1(5) ?
    C12 N1 Cd1 N2 . . . . -167.5(4) ?
    C16 N2 Cd1 O7 . . . . -20.5(3) ?
    C19 N2 Cd1 O7 . . . . -141.1(3) ?
    C17 N2 Cd1 O7 . . . . 99.2(3) ?
    C16 N2 Cd1 O9 . . . . -123.0(3) ?
    C19 N2 Cd1 O9 . . . . 116.4(3) ?
    C17 N2 Cd1 O9 . . . . -3.3(3) ?
    C16 N2 Cd1 O10 . . . . 117.2(3) ?
    C19 N2 Cd1 O10 . . . . -3.4(3) ?
    C17 N2 Cd1 O10 . . . . -123.1(3) ?
    C16 N2 Cd1 O6 . . . . -72.6(3) ?
    C19 N2 Cd1 O6 . . . . 166.8(3) ?
    C17 N2 Cd1 O6 . . . . 47.1(3) ?
    C16 N2 Cd1 O8 . . . . 174.4(3) ?
    C19 N2 Cd1 O8 . . . . 53.8(3) ?
    C17 N2 Cd1 O8 . . . . -65.9(3) ?
    C16 N2 Cd1 O5 . . . . 45.2(3) ?
    C19 N2 Cd1 O5 . . . . -75.4(3) ?
    C17 N2 Cd1 O5 . . . . 164.9(3) ?
    C16 N2 Cd1 N1 . . . . 82.2(5) ?
    C19 N2 Cd1 N1 . . . . -38.4(6) ?
    C17 N2 Cd1 N1 . . . . -158.1(4) ?
loop_
    _geom_hbond_atom_site_label_D
    _geom_hbond_atom_site_label_H
    _geom_hbond_atom_site_label_A
    _geom_hbond_site_symmetry_A
    _geom_hbond_distance_DH
    _geom_hbond_distance_HA
    _geom_hbond_distance_DA
    _geom_hbond_angle_DHA
    O6 H01 O4 . 0.841(19) 1.86(2) 2.692(4) 168(5)
    O8 H02 O2 7 0.831(19) 1.79(2) 2.612(4) 170(5)
    O5 H03 O4 8_665 0.84(2) 1.82(2) 2.645(5) 170(6)
    O9 H04 O1 7 0.841(19) 1.84(2) 2.673(4) 169(5)
    O10 H05 O1 2_554 0.84(2) 1.82(2) 2.647(4) 169(6)
    O7 H06 O3 . 0.859(19) 1.78(2) 2.635(4) 171(5)
_iucr_refine_instructions_details
;
TITL aa in Pbca
CELL  0.71073  13.2789  14.6329  24.2780   90.000   90.000   90.000
ZERR     8.00   0.0012   0.0014   0.0023    0.000    0.000    0.000
LATT   1
SYMM  1/2 - X, - Y, 1/2 + Z
SYMM  - X, 1/2 + Y, 1/2 - Z
SYMM  1/2 + X, 1/2 - Y, - Z
SFAC  C    H    N    O    CD
UNIT  160  272  16   80   8
MERG   2
OMIT     0   0   2
dfix 0.85 0.02  o6 h01 o5 h03 o8 h02
dfix 0.85 0.02  o9 h04 o7 h06 o10 h05
Eqiv $1   x, -y-1/2, z-1/2
Eqiv $2  -x+1/2, y+1/2, z
Eqiv $3   x, -y-1/2, z-1/2
Eqiv $4  -x+1/2, -y, z-1/2
Htab  O6   O4
Htab  O8   O2_$1
Htab  O5    O4_$2
Htab  O9   O1_$3
Htab  O10   O1_$4
Htab   O7    O3
FMAP   2
PLAN    5
ACTA    50.00
BOND   $H
CONF
L.S.  24
TEMP    23.00
WGHT    0.043900    0.038500
FVAR       0.04223
C1    1    0.202357   -0.125859    0.775152    11.00000    0.02428    0.03386 =
         0.02269    0.00257    0.00377    0.00182
C2    1    0.215289   -0.191665    0.822662    11.00000    0.01898    0.02739 =
         0.02247    0.00319    0.00350   -0.00349
C3    1    0.232303   -0.284043    0.814550    11.00000    0.02495    0.02737 =
         0.01742   -0.00371   -0.00137   -0.00127
AFIX  43
H3    2    0.235482   -0.306747    0.778814    11.00000   -1.20000
AFIX   0
C4    1    0.244691   -0.343381    0.858466    11.00000    0.01973    0.01981 =
         0.02460   -0.00031   -0.00050   -0.00081
AFIX  43
H4    2    0.256161   -0.405154    0.851998    11.00000   -1.20000
AFIX   0
C5    1    0.240010   -0.310752    0.912304    11.00000    0.01502    0.02722 =
         0.02247   -0.00087    0.00287   -0.00258
C6    1    0.222986   -0.218472    0.920592    11.00000    0.03117    0.02784 =
         0.01621   -0.00385    0.00097   -0.00210
AFIX  43
H6    2    0.219574   -0.195868    0.956346    11.00000   -1.20000
AFIX   0
C7    1    0.210990   -0.159429    0.876837    11.00000    0.02887    0.02260 =
         0.03079   -0.00380    0.00393    0.00152
AFIX  43
H7    2    0.199943   -0.097622    0.883403    11.00000   -1.20000
AFIX   0
C8    1    0.255066   -0.376248    0.959720    11.00000    0.02406    0.03003 =
         0.02097    0.00193    0.00048    0.00258
C9    1    0.111864    0.260416    0.657480    11.00000    0.04182    0.03099 =
         0.05698    0.00047   -0.00527    0.00849
AFIX  23
H9A   2    0.127761    0.295824    0.624842    11.00000   -1.20000
H9B   2    0.087977    0.301681    0.685889    11.00000   -1.20000
AFIX   0
C10   1    0.034438    0.190802    0.644812    11.00000    0.03575    0.03378 =
         0.07259   -0.00517    0.01188    0.00542
AFIX  23
H10A  2    0.015250    0.160044    0.678613    11.00000   -1.20000
H10B  2   -0.024902    0.221028    0.630286    11.00000   -1.20000
AFIX   0
C11   1    0.050256   -0.020114    0.657814    11.00000    0.02956    0.03665 =
         0.03507    0.00095    0.01245   -0.00150
AFIX  23
H11A  2    0.048829    0.014249    0.691972    11.00000   -1.20000
H11B  2    0.009349   -0.074516    0.662350    11.00000   -1.20000
AFIX   0
C12   1    0.011029    0.036209    0.612141    11.00000    0.01868    0.04173 =
         0.04949   -0.00154    0.00006   -0.00596
AFIX  23
H12A  2   -0.058902    0.051166    0.619359    11.00000   -1.20000
H12B  2    0.013641    0.001090    0.578286    11.00000   -1.20000
AFIX   0
C13   1    0.060155    0.157591    0.547968    11.00000    0.02796    0.06913 =
         0.05168    0.03154   -0.00235    0.00860
AFIX  23
H13A  2    0.090342    0.217893    0.546326    11.00000   -1.20000
H13B  2   -0.010709    0.164044    0.539085    11.00000   -1.20000
AFIX   0
C14   1    0.108282    0.098814    0.505836    11.00000    0.03400    0.08578 =
         0.02946    0.00828   -0.00701   -0.01699
AFIX  23
H14A  2    0.069444    0.043215    0.501137    11.00000   -1.20000
H14B  2    0.110232    0.130597    0.470790    11.00000   -1.20000
AFIX   0
C15   1    0.395526    0.047345    0.727296    11.00000    0.05050    0.05255 =
         0.03228    0.00142   -0.01645    0.00822
AFIX  23
H15A  2    0.419059   -0.014697    0.721609    11.00000   -1.20000
H15B  2    0.402395    0.061973    0.766083    11.00000   -1.20000
AFIX   0
C16   1    0.457554    0.113001    0.693130    11.00000    0.03637    0.04552 =
         0.04699   -0.00785   -0.01897    0.00223
AFIX  23
H16A  2    0.439626    0.175226    0.702803    11.00000   -1.20000
H16B  2    0.528330    0.104445    0.701566    11.00000   -1.20000
AFIX   0
C17   1    0.491058    0.013597    0.615008    11.00000    0.02366    0.04599 =
         0.06157   -0.00324    0.00928    0.00156
AFIX  23
H17A  2    0.560170    0.026639    0.604731    11.00000   -1.20000
H17B  2    0.492162   -0.030094    0.645049    11.00000   -1.20000
AFIX   0
C18   1    0.437397   -0.026969    0.567193    11.00000    0.02879    0.04859 =
         0.04740   -0.00299    0.01895    0.00405
AFIX  23
H18A  2    0.436948    0.015497    0.536515    11.00000   -1.20000
H18B  2    0.470531   -0.082788    0.555532    11.00000   -1.20000
AFIX   0
C19   1    0.481614    0.177604    0.601666    11.00000    0.03307    0.04065 =
         0.07701    0.00655    0.00700   -0.00814
AFIX  23
H19A  2    0.541656    0.200705    0.619666    11.00000   -1.20000
H19B  2    0.500754    0.156465    0.565274    11.00000   -1.20000
AFIX   0
C20   1    0.408329    0.252277    0.596089    11.00000    0.03393    0.03227 =
         0.05618    0.00008   -0.00290   -0.00844
AFIX  23
H20A  2    0.393378    0.278247    0.631928    11.00000   -1.20000
H20B  2    0.435512    0.300141    0.572787    11.00000   -1.20000
AFIX   0
N1    3    0.069329    0.122386    0.604777    11.00000    0.02791    0.03107 =
         0.03287    0.00435    0.00264    0.00695
N2    3    0.441519    0.099305    0.633821    11.00000    0.02438    0.03088 =
         0.04266    0.00155   -0.00154   -0.00325
O1    4    0.257055   -0.344276    1.008205    11.00000    0.05946    0.02989 =
         0.02122    0.00115   -0.00005    0.00521
O2    4    0.265830   -0.458894    0.948877    11.00000    0.07315    0.02160 =
         0.02465    0.00153    0.00917    0.00990
O3    4    0.195993   -0.042305    0.785355    11.00000    0.07145    0.02459 =
         0.02647    0.00147    0.00814    0.00415
O4    4    0.198784   -0.158865    0.727117    11.00000    0.05221    0.03088 =
         0.02082    0.00136   -0.00574    0.00538
O5    4    0.197376    0.212494    0.675822    11.00000    0.04941    0.04630 =
         0.06098   -0.01890   -0.02519    0.01857
H03   2    0.236284    0.250746    0.689964    11.00000   -1.50000
O6    4    0.150580   -0.044514    0.644375    11.00000    0.02203    0.02925 =
         0.02959    0.00402    0.00232    0.00156
H01   2    0.174257   -0.079836    0.668456    11.00000   -1.50000
O7    4    0.294322    0.054660    0.711371    11.00000    0.03625    0.04052 =
         0.02927    0.00831   -0.00959   -0.00524
H06   2    0.256609    0.025732    0.734203    11.00000   -1.50000
O8    4    0.206399    0.077156    0.522632    11.00000    0.04111    0.03522 =
         0.02630   -0.00608   -0.00839    0.00464
H02   2    0.225965    0.035121    0.502255    11.00000   -1.50000
O9    4    0.336598   -0.046004    0.584707    11.00000    0.02744    0.03942 =
         0.02732   -0.00752    0.00123    0.00027
H04   2    0.304367   -0.077965    0.561922    11.00000   -1.50000
O10   4    0.319989    0.215790    0.572355    11.00000    0.04916    0.04629 =
         0.06468    0.02727   -0.03013   -0.02298
H05   2    0.288611    0.254922    0.553878    11.00000   -1.50000
CD1   5    0.251863    0.085556    0.618765    11.00000    0.01904    0.02366 =
         0.01848    0.00114   -0.00175   -0.00051
HKLF 4
REM  aa in Pbca
REM R1 =  0.0373 for   2694 Fo > 4sig(Fo)  and  0.0828 for all   4639 data
REM    316 parameters refined using      6 restraints
END
WGHT      0.0440      0.0000
REM Highest difference peak  0.772,  deepest hole -0.497,  1-sigma level  0.096
Q1    1   0.2497  0.1619  0.6209  11.00000  0.05    0.77
Q2    1   0.2582  0.0229  0.6198  11.00000  0.05    0.74
Q3    1   0.2479 -0.0906  0.6393  11.00000  0.05    0.59
Q4    1   0.2583 -0.0439  0.7864  11.00000  0.05    0.47
Q5    1   0.2592  0.2335  0.6226  11.00000  0.05    0.45
;
