# Supplementary material for: Crystal structure of bis­{2-[bis­(2-hy­droxy­eth­yl)amino]­ethanol-κ4 O,N,O′,O′′}cadmium terephthalate
Source: Acta Crystallogr Sect E Struct Rep Online. 2014 Oct 18;70(Pt 11):m371. doi: 10.1107/S1600536814022375 (PMC4257248; doi:10.1107/S1600536814022375)
Supplement: Supplementary file 2 [file e-70-0m371-Isup2.hkl]

#
# h,k,l, Fc-squared, Fo-squared, sigma(Fo-squared) and status flag
#
data_I
_shelx_title ' aa in Pbca'
_shelx_refln_list_code          4
_shelx_F_calc_maximum      691.69
_exptl_crystal_F_000      2368.00
_reflns_d_resolution_high  0.8095
 
loop_
 _symmetry_equiv_pos_as_xyz
 'x, y, z'
 '-x+1/2, -y, z+1/2'
 '-x, y+1/2, -z+1/2'
 'x+1/2, -y+1/2, -z'
 '-x, -y, -z'
 'x-1/2, y, -z-1/2'
 'x, -y-1/2, z-1/2'
 '-x-1/2, y-1/2, z'
 
_cell_length_a    13.2789
_cell_length_b    14.6329
_cell_length_c    24.2780
_cell_angle_alpha  90.000
_cell_angle_beta   90.000
_cell_angle_gamma  90.000
 
_shelx_F_squared_multiplier     1.000
 
loop_
 _refln_index_h
 _refln_index_k
 _refln_index_l
 _refln_F_squared_calc
 _refln_F_squared_meas
 _refln_F_squared_sigma
 _refln_observed_status
   2   0   0   426327.03   521035.97  13788.50 o
   4   0   0   478439.78   548904.00   7825.64 o
   6   0   0   143661.30   163148.16   2512.59 o
   8   0   0    26146.38    26563.00    790.95 o
  10   0   0    29134.79    33206.79   1413.05 o
  12   0   0    18917.19    17971.59   1099.04 o
  14   0   0    11482.05    12582.92   1014.93 o
  16   0   0    11920.40    11982.93   1087.83 o
   2   1   0     5635.13     6128.85    330.83 o
   4   1   0    29825.87    32386.04    476.95 o
   6   1   0    16714.46    19324.43    375.37 o
   8   1   0     3399.99     3732.79    251.26 o
  10   1   0     1708.61     1477.03    247.69 o
  12   1   0      555.39      934.95    277.47 o
  14   1   0      959.79      523.08    473.82 o
  16   1   0       69.19      157.01    309.27 o
   0   2   0    45114.57    40597.29   1205.58 o
   2   2   0      113.48      133.47     52.25 o
   4   2   0    10171.48     9953.04    272.52 o
   6   2   0      849.24      585.98     99.35 o
   8   2   0     6550.93     6717.72    246.17 o
  10   2   0    12121.43    12609.96    507.46 o
  12   2   0     6319.70     7472.03   1802.77 o
  14   2   0      835.22      707.51    292.69 o
  16   2   0     3117.72     2766.87    459.89 o
   2   3   0      231.69      109.90     71.32 o
   4   3   0       26.66      -36.04     57.26 o
   6   3   0       66.67      146.83     79.24 o
   8   3   0      638.67      636.21    119.38 o
  10   3   0      321.05       50.75    175.71 o
  12   3   0        2.87     -109.16    174.40 o
  14   3   0      870.59      589.86    287.44 o
  16   3   0       28.59       -3.55    297.06 o
   0   4   0    10574.33     9480.11    329.96 o
   2   4   0    41143.74    41538.90   1114.79 o
   4   4   0    48024.59    48778.34   1890.65 o
   6   4   0    44076.54    46619.69    701.49 o
   8   4   0     8885.67     9266.70    351.61 o
  10   4   0    16183.11    17865.41   1046.49 o
  12   4   0     3933.44     4436.03    361.43 o
  14   4   0     4682.40     4640.61    818.67 o
   2   5   0     1894.73     1715.11    123.26 o
   4   5   0     4188.68     4705.34    173.85 o
   6   5   0      879.02      960.69    115.89 o
   8   5   0       62.41      101.77    167.29 o
  10   5   0      331.27      194.85    163.55 o
  12   5   0      783.43      322.72    178.51 o
  14   5   0      142.63     -100.20    257.94 o
   0   6   0    47210.82    41320.70    760.60 o
   2   6   0    80547.49    72360.26   1649.40 o
   4   6   0    10152.15     9713.95    314.21 o
   6   6   0    49826.43    48379.98   1419.26 o
   8   6   0    24397.77    24308.46    593.13 o
  10   6   0    14322.05    14664.73    504.48 o
  12   6   0    12243.57    12171.00    681.48 o
  14   6   0    11793.05    11026.57    703.71 o
   2   7   0     2309.92     2275.23    137.36 o
   4   7   0     6547.45     6990.09    232.32 o
   6   7   0      322.78      186.22    186.61 o
   8   7   0     1399.99      703.07    200.72 o
  10   7   0      635.94      694.90    193.15 o
  12   7   0      291.45       86.35    185.96 o
  14   7   0       50.56     -132.93    217.59 o
   0   8   0    34982.68    34359.58    728.42 o
   2   8   0    44149.41    48773.33   2157.66 o
   4   8   0    14466.75    15384.59    669.16 o
   6   8   0       96.89       32.53    105.96 o
   8   8   0     4383.47     4410.39    388.49 o
  10   8   0     2419.30     2131.50    254.59 o
  12   8   0     1342.73     1280.38    304.87 o
  14   8   0     1026.43      561.10    345.04 o
   2   9   0      174.45       77.48     99.87 o
   4   9   0     1203.45     1004.56    384.10 o
   6   9   0       49.22       34.76    142.78 o
   8   9   0      183.34      -61.86    152.04 o
  10   9   0      308.86      276.68    177.74 o
  12   9   0     2731.73     2558.08    460.52 o
  14   9   0     1470.71     1244.30    316.74 o
   0  10   0     1288.05     1448.63    199.09 o
   2  10   0      860.11      662.69    137.69 o
   4  10   0    16333.38    16959.52    521.20 o
   6  10   0     9875.94     9365.95    495.23 o
   8  10   0     5214.20     5542.35    338.86 o
  10  10   0     8798.25     8160.34    424.63 o
  12  10   0     1966.32     2081.43    377.97 o
   2  11   0       35.44       25.42    119.55 o
   4  11   0       10.69      173.04    162.75 o
   6  11   0        5.91       -2.30    187.11 o
   8  11   0      312.81       96.85    197.04 o
  10  11   0       77.72        4.95    185.37 o
  12  11   0      120.03       84.40    213.61 o
   0  12   0     6232.30     5047.93    720.55 o
   2  12   0    11285.21    11566.92    653.15 o
   4  12   0    20602.30    21646.16    617.96 o
   6  12   0    23160.04    22758.70   2093.15 o
   8  12   0    18047.90    17640.75    927.81 o
  10  12   0     7234.44     7361.26    435.40 o
  12  12   0     6292.47     5877.85    437.77 o
   2  13   0        0.68     -164.26    164.26 o
   4  13   0      723.79      465.61    186.32 o
   6  13   0      303.62      376.87    348.64 o
   8  13   0       88.67      454.08    259.49 o
  10  13   0       39.20       43.93    210.58 o
   0  14   0        3.91     -364.48    437.37 o
   2  14   0     7244.45     8388.52    426.31 o
   4  14   0     2715.66     2470.98    328.89 o
   6  14   0     1060.91     1003.14    399.28 o
   8  14   0      787.89      403.09    250.26 o
  10  14   0      280.63      194.43    274.90 o
   2  15   0       36.38      -14.38    239.04 o
   4  15   0        0.23     -128.12    206.91 o
   6  15   0       99.52      -54.05    526.87 o
   8  15   0        8.36      135.56    271.40 o
   0  16   0    10417.00    13351.13   1340.16 o
   2  16   0    10422.38    10560.10   1127.04 o
   4  16   0     7666.85     7945.05    697.85 o
   6  16   0     3915.21     4882.49    466.28 o
   2  17   0      386.81       56.52    650.45 o
   4  17   0      149.99      121.55    782.23 o
   0  18   0     4512.10     4777.47   1082.22 o
   1   1   1        0.88       19.63     21.83 o
   2   1   1      784.47     1091.58     63.42 o
   3   1   1      586.75      635.90     52.78 o
   4   1   1     9493.93    10875.08    159.25 o
   5   1   1     5568.66     6972.64    381.85 o
   6   1   1     1880.72     2067.22    104.11 o
   7   1   1      759.37      809.71     79.80 o
   8   1   1      181.34      228.86     77.83 o
   9   1   1       27.20       -4.46     89.30 o
  10   1   1      111.93      192.01    113.58 o
  11   1   1      216.72      365.47    170.77 o
  12   1   1       78.25      106.24    158.64 o
  13   1   1      577.05      643.28    271.94 o
  14   1   1      440.10      253.76    187.64 o
  15   1   1      305.57      243.13    206.20 o
  16   1   1      815.07      670.06    242.51 o
   0   2   1   119322.00   110622.01   3050.40 o
   1   2   1    49803.41    45100.89   1405.85 o
   2   2   1     1199.36     1133.57     56.16 o
   3   2   1      825.42      614.86     53.14 o
   4   2   1    76123.46    76758.09    757.67 o
   5   2   1    36715.12    38337.47    403.74 o
   6   2   1    58682.61    61529.67    603.52 o
   7   2   1     3422.49     3598.16    123.62 o
   8   2   1    24835.05    24421.00    339.30 o
   9   2   1     1822.35     1936.38    132.63 o
  10   2   1    23639.30    23521.00    450.12 o
  11   2   1     1490.34     1961.78    191.89 o
  12   2   1    12129.87    11197.89    583.54 o
  13   2   1     1795.61     2317.55    284.89 o
  14   2   1     8995.26     8680.08    435.73 o
  15   2   1     2535.60     2677.57    303.00 o
  16   2   1     5870.13     5619.25    405.98 o
   1   3   1     2309.64     2278.65    131.86 o
   2   3   1     5002.82     4953.90    144.64 o
   3   3   1      577.25      606.26     61.75 o
   4   3   1     5937.27     6234.89    132.55 o
   5   3   1     3149.44     3346.40    102.79 o
   6   3   1     4284.84     4670.16    129.34 o
   7   3   1      973.93      977.22     83.96 o
   8   3   1     4048.60     4413.09    161.81 o
   9   3   1      637.75      817.02    159.86 o
  10   3   1       43.73       11.14    104.94 o
  11   3   1       40.48      134.46    130.15 o
  12   3   1      406.24      127.68    170.59 o
  13   3   1       71.26      -34.65    159.63 o
  14   3   1      493.45       90.76    180.58 o
  15   3   1        0.44        7.85    188.23 o
  16   3   1      518.04      590.43    240.20 o
   0   4   1    22191.19    20637.28    296.02 o
   1   4   1    25199.32    23860.56    314.13 o
   2   4   1    34469.03    32861.93    779.45 o
   3   4   1    52918.40    54764.22    963.91 o
   4   4   1    25598.72    25443.31    601.12 o
   5   4   1    44238.09    43873.13    762.23 o
   6   4   1    39562.91    38576.29    454.38 o
   7   4   1    50383.96    50879.45    544.89 o
   8   4   1    13119.76    13023.24    268.13 o
   9   4   1    13849.92    14741.60    367.98 o
  10   4   1     1063.85      822.01    137.55 o
  11   4   1     6168.40     6265.86    318.74 o
  12   4   1     1906.84     2101.70    201.36 o
  13   4   1     7914.19     8076.00    445.64 o
  14   4   1     1553.77     1644.02    252.42 o
  15   4   1     6573.54     6519.79    570.59 o
   1   5   1     1231.98     1274.15     67.22 o
   2   5   1     1863.49     1859.11     79.33 o
   3   5   1     3618.28     3910.98    105.38 o
   4   5   1       15.13       43.14     47.62 o
   5   5   1      117.83      121.86     67.50 o
   6   5   1     5742.75     5861.85    153.29 o
   7   5   1       12.20       18.16     75.06 o
   8   5   1        1.18       23.77     98.69 o
   9   5   1      232.84      124.43    107.18 o
  10   5   1      252.79       27.39    111.61 o
  11   5   1     1247.14     1124.68    153.13 o
  12   5   1      204.89      188.96    151.84 o
  13   5   1       86.17      126.16    143.75 o
  14   5   1      141.42       81.23    162.00 o
  15   5   1      474.72       35.99    201.35 o
   0   6   1        5.56       23.76     55.17 o
   1   6   1      669.07      532.53     59.64 o
   2   6   1     2513.57     2577.06     92.21 o
   3   6   1     9546.34    10063.44    225.79 o
   4   6   1     3586.71     4164.52    205.18 o
   5   6   1      203.83      144.89     60.32 o
   6   6   1      439.22      361.18    119.26 o
   7   6   1      519.16      456.33     99.43 o
   8   6   1       52.39       65.97     99.35 o
   9   6   1      269.56      342.50    118.19 o
  10   6   1     5404.42     4973.35    224.92 o
  11   6   1     3238.68     2899.89    195.89 o
  12   6   1      250.45      378.64    138.72 o
  13   6   1      173.42       95.32    149.38 o
  14   6   1        3.56      195.18    179.01 o
  15   6   1      117.16      168.37    192.23 o
   1   7   1      127.54      191.54     53.61 o
   2   7   1     2314.26     2621.88    100.73 o
   3   7   1      261.89      291.76     59.22 o
   4   7   1      159.99       46.51     62.53 o
   5   7   1      166.11      117.86     63.75 o
   6   7   1     1016.43     1017.13    102.14 o
   7   7   1      230.84      237.44     81.95 o
   8   7   1     1137.27     1133.41    136.64 o
   9   7   1      736.93      759.76    134.08 o
  10   7   1       14.08      -76.86    109.11 o
  11   7   1       71.70      107.59    122.76 o
  12   7   1      185.04      163.75    129.28 o
  13   7   1      128.08       60.96    143.37 o
  14   7   1        0.26      237.80    162.87 o
  15   7   1      177.31      372.03    199.37 o
   0   8   1    61064.97    61446.35    788.25 o
   1   8   1    88200.66    86744.73    811.50 o
   2   8   1    40459.40    39694.49    446.58 o
   3   8   1    40499.73    39026.21    711.64 o
   4   8   1    16655.63    16911.99    374.20 o
   5   8   1    26319.30    26931.00    509.71 o
   6   8   1     8230.04     8837.82    254.01 o
   7   8   1    14723.05    14307.72    530.96 o
   8   8   1      649.29      515.11    114.35 o
   9   8   1    11294.45    10629.46    305.59 o
  10   8   1    10319.72    10693.55    317.20 o
  11   8   1    14172.08    13690.88    407.19 o
  12   8   1     2553.34     2556.17    210.52 o
  13   8   1     4465.28     3696.43    270.90 o
  14   8   1     2875.19     3429.13    298.45 o
   1   9   1       89.39       69.11     63.57 o
   2   9   1      242.06      273.40     70.18 o
   3   9   1      174.43      972.53    320.86 o
   4   9   1      105.00      105.03     74.13 o
   5   9   1       21.10        6.04     87.17 o
   6   9   1      107.63      185.32    102.34 o
   7   9   1      125.40     -127.47    127.47 o
   8   9   1      417.04      375.57    151.80 o
   9   9   1      171.56      155.80    114.65 o
  10   9   1       18.34       62.56    116.07 o
  11   9   1       24.68      -68.93    126.10 o
  12   9   1       43.81     -123.17    131.72 o
  13   9   1        4.86       65.15    142.78 o
  14   9   1        2.33     -162.89    162.89 o
   0  10   1    10752.87    11079.29    297.36 o
   1  10   1    16198.81    16400.42    301.75 o
   2  10   1     8586.41     8683.73    208.30 o
   3  10   1    10781.98    10298.31    229.69 o
   4  10   1     6299.53     6553.78    209.16 o
   5  10   1    11846.68    12494.72    305.79 o
   6  10   1     7734.13     7975.97    311.23 o
   7  10   1     8219.88     7853.07    415.43 o
   8  10   1     5997.93     6358.46    270.87 o
   9  10   1     7735.40     6877.86    320.60 o
  10  10   1     5782.68     5450.38    284.79 o
  11  10   1     4065.42     4119.11    295.51 o
  12  10   1     2310.04     2439.32    310.54 o
  13  10   1     1974.21     2068.39    220.67 o
   1  11   1      109.45      170.58    101.87 o
   2  11   1       76.26       27.91     93.46 o
   3  11   1     1958.37     2023.39    147.60 o
   4  11   1       80.02      110.02    115.18 o
   5  11   1      177.14      -23.16    120.47 o
   6  11   1      406.65      263.80    139.97 o
   7  11   1      217.72      374.53    157.35 o
   8  11   1        0.21      145.02    143.47 o
   9  11   1        2.75       27.32    124.05 o
  10  11   1       18.97      122.82    136.01 o
  11  11   1        6.47       49.55    138.58 o
  12  11   1      258.23      118.21    151.21 o
   0  12   1     1315.95     1235.80    199.47 o
   1  12   1      380.43      416.29    118.46 o
   2  12   1      176.37       95.63    106.62 o
   3  12   1        0.68      -60.97    115.54 o
   4  12   1      272.29      137.97    128.06 o
   5  12   1      326.12      371.90    137.74 o
   6  12   1        0.96       37.55    139.07 o
   7  12   1      347.65      231.71    157.82 o
   8  12   1      509.41      455.38    175.10 o
   9  12   1     1193.17     1213.33    171.88 o
  10  12   1      371.97      446.22    151.84 o
  11  12   1       39.91      103.86    146.84 o
  12  12   1      202.77      159.11    157.48 o
   1  13   1       16.67      -92.29    122.00 o
   2  13   1      120.82      246.92    126.23 o
   3  13   1      151.92       98.40    146.79 o
   4  13   1      126.71      101.94    124.10 o
   5  13   1       12.08     -130.99    130.99 o
   6  13   1       47.30       -2.40    142.87 o
   7  13   1       95.80      177.44    173.03 o
   8  13   1        8.78      -43.79    156.32 o
   9  13   1      147.32      169.40    139.66 o
  10  13   1      159.11       14.37    146.35 o
  11  13   1       12.87       99.66    159.34 o
   0  14   1     4183.75     3709.99    547.86 o
   1  14   1     9981.12    10151.61    437.25 o
   2  14   1     8147.97     8671.40    332.72 o
   3  14   1    10613.48    10912.74    336.96 o
   4  14   1     6238.99     6649.41    296.25 o
   5  14   1     5108.85     5275.43    294.73 o
   6  14   1     3244.30     3553.05    270.43 o
   7  14   1     5314.93     5358.44    325.08 o
   8  14   1     5400.32     5392.53    333.96 o
   9  14   1     4863.40     4787.44    299.94 o
  10  14   1     3849.98     3995.45    293.66 o
   1  15   1      127.35     -265.14    267.55 o
   2  15   1       15.69       22.48    180.23 o
   3  15   1       24.06      -48.21    157.07 o
   4  15   1      396.68      617.90    206.39 o
   5  15   1       53.60       -9.22    158.22 o
   6  15   1        0.40     -131.21    160.54 o
   7  15   1      415.49      453.22    195.21 o
   8  15   1        0.65     -178.81    178.81 o
   9  15   1        1.82      -22.85    199.74 o
   0  16   1     3353.47     4362.42    652.16 o
   1  16   1     5841.43     6118.84    508.34 o
   2  16   1     4853.18     5574.19    356.18 o
   3  16   1     4472.75     4883.70    519.21 o
   4  16   1     1201.19     1103.89    280.88 o
   5  16   1     1210.94      693.68    284.46 o
   6  16   1      772.98      427.90    229.60 o
   7  16   1     2416.10     2209.37    270.03 o
   1  17   1        3.37     -308.83    308.83 o
   2  17   1       49.62     -352.26    352.26 o
   3  17   1       11.23       39.14    240.51 o
   4  17   1        6.30      266.41    257.58 o
   5  17   1       34.15      322.42    264.93 o
   0  18   1      205.38      237.34    539.20 o
   1   0   2   216113.08   232033.20   4432.62 o
   2   0   2       49.19      206.96     58.42 o
   3   0   2    26550.30    34741.10    473.94 o
   4   0   2     4900.76     5445.84    170.66 o
   5   0   2    61673.84    64427.61    849.00 o
   6   0   2    11441.74    11912.39    330.60 o
   7   0   2     1965.09     1459.94    129.80 o
   8   0   2     7710.65     7547.66    285.40 o
   9   0   2    30632.60    32267.62    593.26 o
  10   0   2     5886.11     6259.86    365.62 o
  11   0   2    26336.05    26764.84   1157.92 o
  12   0   2     5556.04     5086.15    459.12 o
  13   0   2    18135.42    17017.29    786.99 o
  14   0   2      347.68       37.67    252.28 o
  15   0   2     9852.57    10377.57    692.21 o
  16   0   2      479.13      345.02    302.84 o
   1   1   2      830.61      805.81     58.35 o
   2   1   2    10131.44    10355.16    148.86 o
   3   1   2     5899.96     6704.75    124.22 o
   4   1   2      835.85     1152.72     66.28 o
   5   1   2     3689.86     4283.52    106.37 o
   6   1   2     5676.99     5866.08    142.94 o
   7   1   2     5179.89     5759.01    188.22 o
   8   1   2     2277.48     2475.64    124.87 o
   9   1   2     2192.58     2375.32    147.56 o
  10   1   2      254.35      246.71    115.28 o
  11   1   2      977.15      899.80    203.88 o
  12   1   2      340.14      458.86    242.81 o
  13   1   2       12.92      263.32    173.71 o
  14   1   2      177.66       38.09    191.01 o
  15   1   2       31.92      314.24    203.26 o
  16   1   2        7.56     -155.63    190.89 o
   0   2   2       30.83      113.75     67.29 o
   1   2   2    60469.49    57177.84   1293.35 o
   2   2   2     1529.31     1527.80     72.91 o
   3   2   2    43205.50    45672.86    652.51 o
   4   2   2     1976.54     1868.71    102.05 o
   5   2   2    33011.02    34426.31    398.02 o
   6   2   2      198.26      186.01     70.38 o
   7   2   2     7955.53     8013.30    176.90 o
   8   2   2      364.92      341.81     85.45 o
   9   2   2    23320.83    24334.42    406.43 o
  10   2   2       67.77      189.58    192.10 o
  11   2   2    12948.89    12508.31    372.71 o
  12   2   2        3.21     -127.07    127.44 o
  13   2   2     1988.13     2103.64    254.68 o
  14   2   2        6.10        8.96    174.94 o
  15   2   2      900.07      774.22    224.90 o
  16   2   2       15.62      319.75    221.03 o
   1   3   2     1108.54     1140.19    111.18 o
   2   3   2    79087.16    80436.32   1269.63 o
   3   3   2      362.46      408.91     68.70 o
   4   3   2    11066.79    11516.30    248.35 o
   5   3   2     1262.68     1338.26     84.26 o
   6   3   2    12501.72    13607.74    262.08 o
   7   3   2     1555.68     1575.36    107.07 o
   8   3   2     3344.06     3330.30    187.30 o
   9   3   2     2589.88     2929.45    190.38 o
  10   3   2       43.60      121.94    109.96 o
  11   3   2     6945.47     6769.66    285.68 o
  12   3   2      353.12      412.81    153.52 o
  13   3   2      329.19      366.95    160.22 o
  14   3   2      283.78      234.90    199.10 o
  15   3   2      789.92      598.28    212.70 o
  16   3   2        4.75      168.09    216.26 o
   0   4   2     4083.93     4055.05    165.51 o
   1   4   2     4620.59     4510.18    119.25 o
   2   4   2     2246.14     2084.30     95.44 o
   3   4   2    25649.93    25425.04    308.01 o
   4   4   2      149.14      177.00     65.47 o
   5   4   2    39735.22    40093.77    568.59 o
   6   4   2     4659.45     4718.96    148.24 o
   7   4   2    14169.11    14317.42    268.27 o
   8   4   2     2735.53     2910.94    144.26 o
   9   4   2     9104.44     9402.18    360.30 o
  10   4   2      310.36      181.33    118.04 o
  11   4   2    11119.24    11029.42    312.50 o
  12   4   2      179.10       -8.84    125.16 o
  13   4   2     1576.89     1336.21    207.03 o
  14   4   2      238.11      128.20    163.75 o
  15   4   2     3343.25     3582.85    458.02 o
   1   5   2      430.26      389.94     55.28 o
   2   5   2     1636.49     1615.05     96.70 o
   3   5   2     1201.30     1107.63     77.57 o
   4   5   2     1589.94     1481.28     78.96 o
   5   5   2      353.03      254.44     72.61 o
   6   5   2        4.44       60.82     61.15 o
   7   5   2     2662.24     2856.43    178.96 o
   8   5   2       35.86      126.15     86.26 o
   9   5   2        3.07      -93.49     99.34 o
  10   5   2       49.12      126.50    114.54 o
  11   5   2      669.52      620.79    135.68 o
  12   5   2        0.76      225.45    160.31 o
  13   5   2      341.04      325.25    166.47 o
  14   5   2       52.25      -95.92    161.87 o
  15   5   2       10.32      233.63    182.96 o
   0   6   2      920.03      949.07     82.35 o
   1   6   2   144006.23   144136.72   1762.80 o
   2   6   2     4087.19     4044.76    116.26 o
   3   6   2    90855.30    91167.42   2550.03 o
   4   6   2       97.67       60.98     52.93 o
   5   6   2    51618.11    53824.27    955.92 o
   6   6   2      176.09      288.75     71.73 o
   7   6   2    63627.97    64356.62    797.96 o
   8   6   2      254.83      151.69    101.01 o
   9   6   2    19964.79    20576.82    420.96 o
  10   6   2      665.13      666.16    162.82 o
  11   6   2    21772.65    21916.78    443.42 o
  12   6   2       68.10       27.84    128.60 o
  13   6   2    11971.10    12076.91    638.01 o
  14   6   2       47.44     -153.41    153.41 o
  15   6   2    10641.14    10791.68    461.88 o
   1   7   2     1039.18     1107.71     74.76 o
   2   7   2     5058.92     5519.64    137.93 o
   3   7   2       98.91       38.11     54.38 o
   4   7   2     3944.00     4382.22    132.72 o
   5   7   2     1052.32     1181.62     90.83 o
   6   7   2     1134.55      942.92     93.74 o
   7   7   2     2106.40     2005.36    117.01 o
   8   7   2      922.34     1006.21    132.64 o
   9   7   2        3.26     -103.45    103.45 o
  10   7   2       31.86       62.07    111.19 o
  11   7   2      172.80       28.72    119.50 o
  12   7   2       76.23      183.08    134.82 o
  13   7   2      150.59       47.38    140.84 o
  14   7   2        0.49      445.09    349.41 o
  15   7   2      292.32      392.27    208.15 o
   0   8   2      159.91      -83.87     90.69 o
   1   8   2     6634.78     5470.66    175.04 o
   2   8   2        2.06      -12.60     59.38 o
   3   8   2    12413.22    11863.81    441.58 o
   4   8   2      255.44      250.37     69.78 o
   5   8   2      158.38      127.60     75.34 o
   6   8   2      143.33      171.66     93.37 o
   7   8   2      632.94      565.78    108.42 o
   8   8   2       10.81      -30.53     94.29 o
   9   8   2     6426.70     6167.69    225.46 o
  10   8   2      212.29       15.61    115.93 o
  11   8   2     2093.80     2140.54    192.06 o
  12   8   2       12.26      123.27    134.93 o
  13   8   2     2866.09     2268.58    331.84 o
  14   8   2        7.90       -3.81    164.55 o
   1   9   2      119.38      140.99     84.27 o
   2   9   2     1256.00     1230.70     96.42 o
   3   9   2      209.47      222.87     76.14 o
   4   9   2      269.65      316.08     90.74 o
   5   9   2       73.88      188.42     90.19 o
   6   9   2     1154.74     1226.33    134.34 o
   7   9   2        1.82       13.46    113.16 o
   8   9   2      136.39      200.30    113.69 o
   9   9   2       51.74       79.92    115.68 o
  10   9   2       77.12      182.31    124.82 o
  11   9   2        1.92     -122.57    122.57 o
  12   9   2       87.80      302.42    140.80 o
  13   9   2      180.79      401.63    159.49 o
  14   9   2        0.05      121.65    177.25 o
   0  10   2      319.06      385.52    103.90 o
   1  10   2     9683.10     8913.59    228.41 o
   2  10   2      582.24      619.50     94.54 o
   3  10   2    12783.54    12585.14    486.46 o
   4  10   2      663.97      530.12    109.77 o
   5  10   2    22929.67    23446.33    563.26 o
   6  10   2      256.94      205.51    114.80 o
   7  10   2     3976.27     4048.53    248.51 o
   8  10   2        3.61      100.81    122.05 o
   9  10   2     6820.94     6579.92    264.74 o
  10  10   2      841.62      648.87    148.00 o
  11  10   2     4179.63     4213.82    280.81 o
  12  10   2       22.62      -22.08    136.79 o
  13  10   2     2640.70     2663.82    236.75 o
   1  11   2        6.02      -67.57     89.86 o
   2  11   2      112.86       22.81    145.59 o
   3  11   2      104.38      -33.78     95.15 o
   4  11   2     2261.72     2225.07    153.72 o
   5  11   2      102.94       10.02    122.45 o
   6  11   2      367.34       86.31    147.45 o
   7  11   2      469.56      285.03    148.17 o
   8  11   2       27.60       17.59    131.18 o
   9  11   2      408.97      465.42    139.87 o
  10  11   2       22.93      -97.63    126.55 o
  11  11   2        1.47       -8.51    138.62 o
  12  11   2       48.72     -144.53    144.53 o
   0  12   2     1708.76     2014.02    290.50 o
   1  12   2    22390.25    22748.13    399.88 o
   2  12   2      451.13      395.80    118.78 o
   3  12   2    27825.31    29194.46    675.29 o
   4  12   2      211.73       19.77    118.09 o
   5  12   2    30105.24    30138.73    592.62 o
   6  12   2       33.24      -71.69    137.88 o
   7  12   2    24897.00    25719.11   1045.43 o
   8  12   2       15.63      279.17    165.27 o
   9  12   2    12006.53    12478.60    367.37 o
  10  12   2      245.84      256.48    144.02 o
  11  12   2     6010.73     6199.10    330.15 o
  12  12   2      239.39      222.60    181.47 o
   1  13   2      869.77      790.77    143.96 o
   2  13   2       36.32       66.18    119.53 o
   3  13   2      270.96      371.08    130.05 o
   4  13   2       67.99      272.02    134.72 o
   5  13   2      146.49     -147.95    147.95 o
   6  13   2        0.68      -92.64    145.57 o
   7  13   2      406.13      653.41    182.06 o
   8  13   2      154.41      420.85    180.18 o
   9  13   2       12.45       86.07    153.54 o
  10  13   2      101.65       64.37    163.65 o
  11  13   2       36.10     -165.37    165.37 o
   0  14   2      139.91     -150.12    398.12 o
   1  14   2     1219.77      890.70    196.50 o
   2  14   2       26.72      -71.58    133.81 o
   3  14   2     6253.52     6371.30    347.71 o
   4  14   2        4.71      -28.38    136.47 o
   5  14   2      510.54      445.07    168.57 o
   6  14   2       99.90     -117.32    146.55 o
   7  14   2     1239.58     1307.03    205.60 o
   8  14   2      105.47      561.15    230.71 o
   9  14   2      197.48      515.74    200.50 o
  10  14   2        8.54      208.67    177.51 o
   1  15   2       50.75       22.78    272.37 o
   2  15   2      216.95      139.23    157.48 o
   3  15   2       80.40      190.25    171.25 o
   4  15   2      459.10      276.19    185.49 o
   5  15   2       14.28      -16.14    188.65 o
   6  15   2       71.97      -93.09    176.37 o
   7  15   2       14.82     -162.13    162.13 o
   8  15   2        8.26      -97.88    180.67 o
   9  15   2       53.70      211.41    204.10 o
   0  16   2      188.34     -372.89    372.89 o
   1  16   2     3659.06     3703.46    438.68 o
   2  16   2       29.99      421.80    233.14 o
   3  16   2     4347.56     4831.07    376.57 o
   4  16   2       56.56      -39.41    187.28 o
   5  16   2     2571.19     3545.57    758.29 o
   6  16   2       28.29      -87.59    205.11 o
   7  16   2     1852.80     2123.59    300.43 o
   1  17   2        4.85     -307.29    307.29 o
   2  17   2      200.13     -355.75    355.75 o
   3  17   2        5.23     -104.83    228.95 o
   4  17   2        0.43      379.96    286.51 o
   5  17   2      116.11     -135.99    339.93 o
   1   1   3     2298.91     2208.77     95.13 o
   2   1   3       21.91       87.79     49.03 o
   3   1   3     1935.61     2096.40     83.29 o
   4   1   3     5000.98     5547.83    129.02 o
   5   1   3     1648.15     1713.97     85.13 o
   6   1   3      655.81      868.03     71.37 o
   7   1   3     5484.47     6240.90    166.18 o
   8   1   3     1403.74     1336.30     98.63 o
   9   1   3     2848.64     3477.51    167.25 o
  10   1   3      442.82      202.76    150.81 o
  11   1   3       79.36      147.15    178.45 o
  12   1   3       28.59      -81.77    167.89 o
  13   1   3      484.61      469.06    182.59 o
  14   1   3      142.75       98.16    262.22 o
  15   1   3       45.59      135.31    190.94 o
  16   1   3      285.09      308.61    218.78 o
   0   2   3   200557.33   199023.97   3069.07 o
   1   2   3    65711.69    64999.47    812.60 o
   2   2   3    55799.26    56656.03   1024.46 o
   3   2   3    52758.29    53005.56    740.99 o
   4   2   3   108031.97   111881.59   1203.15 o
   5   2   3    71931.38    75754.18    874.36 o
   6   2   3    44825.59    46785.53    521.56 o
   7   2   3     8247.07     8384.91    213.75 o
   8   2   3    16909.67    17343.82    353.14 o
   9   2   3    11099.05    11393.59    279.57 o
  10   2   3    15040.31    15047.51    386.58 o
  11   2   3     5790.86     6057.21    272.32 o
  12   2   3    13057.79    12453.18    413.25 o
  13   2   3     3616.01     4049.37    420.64 o
  14   2   3     6764.62     6390.50    386.86 o
  15   2   3     2795.94     3298.82    325.25 o
  16   2   3     9130.25     8854.92    486.10 o
   1   3   3     4157.41     3937.67    108.06 o
   2   3   3        0.67       -8.20     44.85 o
   3   3   3     1959.10     1972.44     98.52 o
   4   3   3    10197.63    11515.63    533.55 o
   5   3   3     4495.84     4527.42    132.16 o
   6   3   3        0.00      -57.23     57.23 o
   7   3   3      121.00       60.48     81.82 o
   8   3   3      190.83       64.79     79.24 o
   9   3   3      999.49      935.57    124.20 o
  10   3   3      898.56     1039.06    148.71 o
  11   3   3      523.78      153.16    135.95 o
  12   3   3     1064.11      919.67    200.62 o
  13   3   3        2.27       68.73    151.16 o
  14   3   3       36.68       20.04    160.45 o
  15   3   3      157.94      -60.01    186.47 o
  16   3   3       24.15     -196.81    196.81 o
   0   4   3     5900.66     5931.89    169.23 o
   1   4   3    16890.79    16780.24    223.61 o
   2   4   3    49721.59    50143.00    506.91 o
   3   4   3    22201.11    21088.18    452.19 o
   4   4   3    55046.60    54727.66   1296.53 o
   5   4   3    27329.51    26982.60    523.49 o
   6   4   3    42234.23    41091.75    488.45 o
   7   4   3    21506.24    20547.65    376.10 o
   8   4   3    24838.43    25654.48    391.36 o
   9   4   3     7743.38     7470.20    335.88 o
  10   4   3     7417.90     6710.13    244.31 o
  11   4   3    10165.43     9362.94    327.58 o
  12   4   3     5620.36     5545.67    374.48 o
  13   4   3     6144.41     5971.83    326.14 o
  14   4   3     3027.39     3164.30    274.93 o
  15   4   3     5003.73     4889.46    537.41 o
   1   5   3    10428.86     9344.40    299.00 o
   2   5   3     1350.13     1452.16     79.06 o
   3   5   3     1081.33     1263.78     79.97 o
   4   5   3      417.55      388.78     57.88 o
   5   5   3     2405.14     2331.88    105.35 o
   6   5   3       44.63        7.28     71.25 o
   7   5   3     3685.39     3940.80    166.92 o
   8   5   3      724.73      605.63    103.40 o
   9   5   3      118.24      -23.84    104.96 o
  10   5   3      974.75      914.24    137.67 o
  11   5   3     1179.16     1115.77    152.81 o
  12   5   3      500.17      297.58    145.96 o
  13   5   3      141.72      164.85    156.25 o
  14   5   3       49.94      -81.93    162.77 o
  15   5   3      306.81       86.56    184.54 o
   0   6   3     8176.36     7595.30    189.03 o
   1   6   3      330.56      305.75     53.18 o
   2   6   3     2047.45     1922.50     94.79 o
   3   6   3     1308.64     1503.22    101.15 o
   4   6   3     2760.40     3128.19    106.89 o
   5   6   3      396.35      274.84     68.40 o
   6   6   3     3444.53     3845.05    133.64 o
   7   6   3      676.93      702.25    103.52 o
   8   6   3      447.56      334.48    105.45 o
   9   6   3     2555.12     2582.85    174.96 o
  10   6   3      781.19      617.24    131.71 o
  11   6   3     3541.46     3435.90    208.00 o
  12   6   3       10.06     -100.69    125.51 o
  13   6   3        1.78      -40.59    144.64 o
  14   6   3      101.64      375.68    181.66 o
  15   6   3      197.97      207.11    223.77 o
   1   7   3        6.62      -24.23     48.57 o
   2   7   3       35.50      -37.00     49.79 o
   3   7   3      244.30      259.41     60.28 o
   4   7   3      336.57      379.72     66.23 o
   5   7   3      207.68      127.48     82.05 o
   6   7   3      100.72       25.25     78.83 o
   7   7   3     1422.51     1677.17    126.75 o
   8   7   3      879.97      985.21    122.20 o
   9   7   3      297.31      433.95    201.54 o
  10   7   3      684.63      386.86    126.78 o
  11   7   3      238.20      358.28    129.57 o
  12   7   3      293.99       -4.59    128.78 o
  13   7   3        2.17       -9.06    140.93 o
  14   7   3       98.97      -85.44    171.45 o
  15   7   3       29.50     -120.77    183.76 o
   0   8   3    19306.12    18071.02    415.25 o
   1   8   3     6609.38     5632.63    147.58 o
   2   8   3    22186.44    20244.25    286.95 o
   3   8   3     3750.69     3165.24    124.86 o
   4   8   3     5046.03     4349.60    184.18 o
   5   8   3    11095.71    11120.42    268.12 o
   6   8   3    15433.04    15224.96    323.19 o
   7   8   3     2313.91     2396.32    147.77 o
   8   8   3     6384.18     5940.73    212.76 o
   9   8   3     7597.64     7732.73    351.35 o
  10   8   3    14807.19    15299.53    526.58 o
  11   8   3    11031.50    11591.13    360.17 o
  12   8   3     6637.11     6240.93    277.63 o
  13   8   3     1783.61     1812.21    210.27 o
  14   8   3     5091.80     4779.99    344.10 o
   1   9   3      330.85      408.20     73.65 o
   2   9   3       29.52      -36.46     63.91 o
   3   9   3      730.84      954.29    105.16 o
   4   9   3       17.15      -17.04     82.55 o
   5   9   3     1212.41     1255.80    123.30 o
   6   9   3        0.11       96.69    102.68 o
   7   9   3     1973.15     2299.46    165.81 o
   8   9   3       66.92       80.87    110.10 o
   9   9   3       53.13      268.67    128.44 o
  10   9   3        0.05       53.74    115.40 o
  11   9   3       34.37      149.75    157.25 o
  12   9   3      102.20      -44.50    135.30 o
  13   9   3       26.88       87.28    154.67 o
  14   9   3      274.85       57.61    183.21 o
   0  10   3    13302.08    12562.40    315.13 o
   1  10   3     4918.58     4816.14    165.19 o
   2  10   3    11273.89    10929.80    319.80 o
   3  10   3     3612.47     3541.85    163.91 o
   4  10   3    10974.91    11079.61    270.63 o
   5  10   3     5300.16     5414.11    218.01 o
   6  10   3    11301.28    11453.70    334.66 o
   7  10   3     6091.56     6320.28    318.81 o
   8  10   3     9143.58     9703.69    340.28 o
   9  10   3     6431.49     6088.96    255.09 o
  10  10   3     8917.78     8115.85    301.05 o
  11  10   3     2985.68     2868.10    218.07 o
  12  10   3     3079.50     3250.82    236.70 o
  13  10   3     1865.63     1526.37    226.95 o
   1  11   3      412.28      304.84    124.16 o
   2  11   3       20.65      253.26     96.31 o
   3  11   3      185.09      171.67    100.62 o
   4  11   3      743.69      475.96    118.76 o
   5  11   3      415.87      398.75    125.55 o
   6  11   3      177.42       60.72    124.63 o
   7  11   3      168.98       30.57    140.55 o
   8  11   3      699.31     1177.71    168.91 o
   9  11   3      303.69      467.68    157.36 o
  10  11   3     1701.31     1432.63    178.87 o
  11  11   3      417.24      341.78    163.13 o
  12  11   3      641.94      354.12    176.49 o
   0  12   3     3394.81     3019.76    330.84 o
   1  12   3     1003.93      843.73    143.85 o
   2  12   3      533.92      499.07    120.70 o
   3  12   3        2.03      -88.61     97.70 o
   4  12   3     1595.40     1846.94    180.50 o
   5  12   3      923.27      673.51    190.69 o
   6  12   3      595.72      479.38    155.96 o
   7  12   3        3.53       39.34    150.77 o
   8  12   3     1763.26     1693.67    274.69 o
   9  12   3      584.47      426.90    144.00 o
  10  12   3      174.16       -4.20    150.42 o
  11  12   3       92.14      386.86    172.11 o
  12  12   3      315.07      383.93    189.60 o
   1  13   3      193.37       79.72    118.34 o
   2  13   3        0.44     -113.89    113.89 o
   3  13   3        0.04     -109.96    109.96 o
   4  13   3      263.54       74.15    130.02 o
   5  13   3       30.95     -127.04    127.04 o
   6  13   3        2.75      -36.70    139.28 o
   7  13   3      230.79      440.52    167.58 o
   8  13   3        3.67       72.47    166.72 o
   9  13   3        9.36       32.63    164.46 o
  10  13   3       81.57       97.96    164.81 o
  11  13   3       26.11      159.08    178.84 o
   0  14   3     7721.74     9328.38    646.83 o
   1  14   3     1562.13     1908.25    222.54 o
   2  14   3     6515.67     7169.95    311.18 o
   3  14   3     4357.78     4852.31    274.32 o
   4  14   3     5111.48     5004.68    298.67 o
   5  14   3     1985.76     1774.20    220.21 o
   6  14   3     2980.43     3264.83    308.03 o
   7  14   3     3838.41     3676.55    282.51 o
   8  14   3     4882.22     5189.47    330.20 o
   9  14   3     3719.07     3849.92    310.99 o
  10  14   3     3425.32     4131.88    450.93 o
   1  15   3      113.10      -69.42    204.46 o
   2  15   3       58.61     -142.97    142.97 o
   3  15   3       46.31      -30.15    161.61 o
   4  15   3       25.34     -132.66    163.77 o
   5  15   3      242.84      -99.57    175.89 o
   6  15   3       67.36       23.19    187.51 o
   7  15   3        0.36       18.11    179.66 o
   8  15   3        1.54       89.23    187.09 o
   0  16   3     3838.60     4792.59    658.15 o
   1  16   3     1248.90      939.44    334.96 o
   2  16   3     3601.14     3314.16    348.57 o
   3  16   3     1207.60     1100.62    220.88 o
   4  16   3     1537.12     1178.70    240.17 o
   5  16   3      403.60      355.99    213.72 o
   6  16   3     1817.00     1660.74    274.11 o
   7  16   3     2198.91     1805.82    302.82 o
   1  17   3       96.59     -303.90    303.90 o
   2  17   3      114.89     -112.71    359.52 o
   3  17   3        4.71     -102.86    212.92 o
   4  17   3        2.57      470.49    261.84 o
   5  17   3       17.56      130.28    216.88 o
   0   0   4   300228.25   283216.56   7597.97 o
   1   0   4     1282.65     1242.32    137.38 o
   2   0   4     1419.95     1476.42    103.18 o
   3   0   4       61.91       77.30     58.53 o
   4   0   4   109575.33   118515.04   1604.48 o
   5   0   4       12.32       -3.19     64.29 o
   6   0   4    34479.81    36193.13    740.41 o
   7   0   4      371.74      500.66    105.64 o
   8   0   4    55974.14    57194.84    851.81 o
   9   0   4      271.48       67.81    138.40 o
  10   0   4    56648.27    59687.79   1859.89 o
  11   0   4     2024.88     2460.80    244.99 o
  12   0   4    33133.00    31534.20   1042.71 o
  13   0   4      640.54      474.60    261.87 o
  14   0   4     9552.29     9183.21    633.81 o
  15   0   4       19.84       85.61    479.43 o
  16   0   4     8586.74     9466.79    693.95 o
   1   1   4      274.78      261.09     45.74 o
   2   1   4      499.12      454.71     57.41 o
   3   1   4     7079.79     7456.08    191.57 o
   4   1   4        1.21        0.28     45.02 o
   5   1   4     2831.70     2886.89    102.06 o
   6   1   4      424.28      702.11    119.00 o
   7   1   4        2.81      -68.35     68.35 o
   8   1   4     1413.42     1723.78    116.66 o
   9   1   4     1643.16     1607.18    126.05 o
  10   1   4     1005.90      795.51    153.75 o
  11   1   4      461.35      452.39    143.86 o
  12   1   4     1177.24     1005.46    177.02 o
  13   1   4       98.76      264.93    168.27 o
  14   1   4     1042.81     1179.73    314.84 o
  15   1   4      134.12      466.91    206.15 o
  16   1   4      372.93      -83.97    232.28 o
   0   2   4     1477.22     1643.34     95.88 o
   1   2   4        6.61      -11.13     43.34 o
   2   2   4      455.11      425.51     60.14 o
   3   2   4      332.62      428.40     61.44 o
   4   2   4    20408.83    20352.39    394.39 o
   5   2   4      390.44      438.55     62.70 o
   6   2   4      619.23      493.88     71.59 o
   7   2   4      177.62      154.31     75.29 o
   8   2   4    11745.24    12151.76    307.05 o
   9   2   4        4.50       94.71     95.01 o
  10   2   4    18520.13    18947.99    401.05 o
  11   2   4        1.71      -26.36    123.49 o
  12   2   4    10075.73    10033.01    388.17 o
  13   2   4      122.82       60.68    174.49 o
  14   2   4     1182.88     1691.49    301.89 o
  15   2   4      119.37      221.77    206.38 o
  16   2   4     3063.56     3513.32    353.16 o
   1   3   4    45673.81    44456.20    876.20 o
   2   3   4      695.10      703.64     64.95 o
   3   3   4     6331.09     6322.94    322.68 o
   4   3   4      118.65      178.65     56.77 o
   5   3   4     1344.69     1538.29     90.77 o
   6   3   4        7.35      -40.35     58.30 o
   7   3   4      969.30     1095.80     98.53 o
   8   3   4        1.93      114.39     88.32 o
   9   3   4     1049.95     1111.36    127.13 o
  10   3   4     1586.58     1645.77    165.02 o
  11   3   4      172.73      384.85    229.87 o
  12   3   4     1307.39     1412.79    180.93 o
  13   3   4      228.15        7.26    147.92 o
  14   3   4       22.45       52.68    163.97 o
  15   3   4       29.07      164.41    210.43 o
  16   3   4      781.08      818.03    257.66 o
   0   4   4       47.77       66.36    195.39 o
   1   4   4     1617.11     1693.92     75.41 o
   2   4   4    21697.95    20453.21    538.09 o
   3   4   4     1130.47     1051.04     71.15 o
   4   4   4    17250.45    16574.56    405.86 o
   5   4   4     1257.54     1346.90     96.08 o
   6   4   4    27475.25    28113.97    476.96 o
   7   4   4     2122.41     1923.89    119.55 o
   8   4   4     5418.89     5918.02    191.60 o
   9   4   4       98.75      153.03    120.46 o
  10   4   4    14446.53    14772.42    369.30 o
  11   4   4        1.51      124.07    128.66 o
  12   4   4     5703.06     6068.60    290.43 o
  13   4   4      144.17      304.13    164.27 o
  14   4   4     2817.77     2991.08    275.94 o
  15   4   4       36.40     -174.09    174.09 o
   1   5   4       48.49       37.97     43.88 o
   2   5   4      298.38      366.33     58.35 o
   3   5   4        7.83        0.95     50.99 o
   4   5   4       45.54       42.53     55.73 o
   5   5   4      303.85      285.95     69.57 o
   6   5   4       92.26       15.18     67.99 o
   7   5   4     2347.14     2602.56    136.56 o
   8   5   4       59.39       32.27     86.85 o
   9   5   4      215.65       89.50    106.41 o
  10   5   4      277.05       31.18    112.95 o
  11   5   4       11.96      152.09    124.50 o
  12   5   4      364.56      244.07    146.78 o
  13   5   4       83.89      108.37    151.22 o
  14   5   4       12.37       46.31    165.63 o
  15   5   4        8.33     -127.18    173.85 o
   0   6   4    59750.18    59103.61    922.11 o
   1   6   4     2419.00     2504.67    101.43 o
   2   6   4    77518.01    73182.31   1196.58 o
   3   6   4     3286.43     3119.10    129.36 o
   4   6   4    32493.87    31100.36    734.70 o
   5   6   4      225.02      140.15     60.07 o
   6   6   4    59146.67    58975.87    851.06 o
   7   6   4      549.30      446.98     96.64 o
   8   6   4    23033.46    23592.40    389.33 o
   9   6   4      153.48      142.87    113.92 o
  10   6   4    29085.40    28574.96    496.53 o
  11   6   4      462.71      419.76    128.95 o
  12   6   4    18225.75    17944.71    538.73 o
  13   6   4      870.51      649.57    172.99 o
  14   6   4    10745.43    10456.59    776.17 o
  15   6   4      364.03      543.35    203.16 o
   1   7   4      353.64      384.35     62.01 o
   2   7   4     1268.59     1283.39     79.85 o
   3   7   4     2798.68     3075.63    126.94 o
   4   7   4        1.12      -34.26     54.63 o
   5   7   4     1155.61     1094.64    113.57 o
   6   7   4      259.00      281.68     92.13 o
   7   7   4       11.11       14.43     86.22 o
   8   7   4      214.21      125.59     90.80 o
   9   7   4       65.49       -4.21    109.07 o
  10   7   4       32.18       -2.30    109.72 o
  11   7   4       84.41     -111.51    111.51 o
  12   7   4      495.32      564.58    151.34 o
  13   7   4      145.32      207.38    157.07 o
  14   7   4        3.89     -159.02    159.02 o
   0   8   4     5244.82     5403.48    183.26 o
   1   8   4      146.42       79.09     64.11 o
   2   8   4    10479.70    10316.10    217.00 o
   3   8   4      231.17      333.83     83.68 o
   4   8   4    10968.33    11920.21    280.15 o
   5   8   4       25.16        8.01     80.95 o
   6   8   4     1728.66     1988.56    201.68 o
   7   8   4        0.22      -87.71     87.71 o
   8   8   4     8195.86     7965.82    240.85 o
   9   8   4      786.78      787.59    135.39 o
  10   8   4     7572.12     7019.01    249.00 o
  11   8   4       91.33      221.50    119.05 o
  12   8   4     2553.25     2531.01    209.47 o
  13   8   4       61.48      120.50    158.57 o
  14   8   4     2290.30     2390.93    291.21 o
   1   9   4      911.33      965.36     95.33 o
   2   9   4     1067.46     1276.67    110.63 o
   3   9   4       52.35      -50.99     78.38 o
   4   9   4     1120.39      969.55    112.70 o
   5   9   4       33.82       32.45     95.94 o
   6   9   4     1083.46     1092.32    134.93 o
   7   9   4       34.96      166.38    102.72 o
   8   9   4     1284.66     1354.89    185.87 o
   9   9   4     1458.79     1324.73    146.29 o
  10   9   4      279.59       75.76    119.71 o
  11   9   4       98.59      115.19    131.10 o
  12   9   4       17.12      -43.21    132.21 o
  13   9   4       17.35       17.71    161.84 o
  14   9   4       24.09      209.67    205.02 o
   0  10   4    26186.40    26320.39    514.58 o
   1  10   4      843.94     1027.13    111.58 o
   2  10   4    15691.24    15924.68    321.39 o
   3  10   4     1738.85     1855.36    136.47 o
   4  10   4    26253.95    26652.03    423.97 o
   5  10   4        5.85       29.04    104.62 o
   6  10   4    12950.01    14220.93    339.91 o
   7  10   4     1147.10     1383.04    165.94 o
   8  10   4     3354.20     3383.82    317.91 o
   9  10   4       78.49     -113.24    113.24 o
  10  10   4     5479.51     5671.17    286.65 o
  11  10   4      103.57      196.09    150.35 o
  12  10   4     1929.49     2199.20    232.17 o
  13  10   4        0.77       61.81    171.28 o
   1  11   4      128.89      115.87     93.82 o
   2  11   4       56.51      -24.89     93.27 o
   3  11   4     2764.50     2713.89    162.86 o
   4  11   4       27.16      -57.02    101.65 o
   5  11   4     3152.93     3359.25    191.30 o
   6  11   4      539.75      456.73    129.53 o
   7  11   4      198.99       76.49    139.07 o
   8  11   4      226.54      251.50    135.75 o
   9  11   4      121.44       72.62    125.83 o
  10  11   4       91.63      127.96    148.21 o
  11  11   4       57.24       -8.76    148.88 o
  12  11   4       71.49       12.82    160.26 o
   0  12   4    21794.30    21738.25    730.52 o
   1  12   4     1466.40     1338.33    155.38 o
   2  12   4    23058.30    26166.89    983.14 o
   3  12   4     1591.63     1609.93    148.88 o
   4  12   4    23441.70    24590.48    673.43 o
   5  12   4     2846.34     2820.89    208.54 o
   6  12   4    22856.20    22254.00    531.23 o
   7  12   4     1882.69     1623.49    217.75 o
   8  12   4    15636.25    16194.17    480.91 o
   9  12   4     1199.57     1387.29    239.15 o
  10  12   4     6963.98     7136.78    381.40 o
  11  12   4      194.99       94.84    167.78 o
  12  12   4     6665.66     6387.14    349.07 o
   1  13   4        3.71     -102.46    112.88 o
   2  13   4      803.18     1072.19    153.86 o
   3  13   4       44.86      -84.20    115.09 o
   4  13   4       89.20      -99.03    123.70 o
   5  13   4      302.50      188.83    141.01 o
   6  13   4      815.83      744.79    180.96 o
   7  13   4      295.53      226.94    225.69 o
   8  13   4      303.45      174.46    169.69 o
   9  13   4      239.13       72.02    168.70 o
  10  13   4       12.43      109.83    190.52 o
  11  13   4       52.81      -68.53    169.79 o
   0  14   4       69.16      -76.51    323.34 o
   1  14   4      354.74      182.26    170.22 o
   2  14   4     3408.58     2862.55    312.48 o
   3  14   4      284.49      214.73    156.52 o
   4  14   4     1235.29     1016.85    196.76 o
   5  14   4      351.76      546.28    195.52 o
   6  14   4     1445.75      891.85    215.98 o
   7  14   4      341.26      462.11    184.85 o
   8  14   4     1054.59      790.98    204.97 o
   9  14   4      693.51      558.83    212.66 o
  10  14   4      457.73      569.79    201.67 o
   1  15   4        6.93        0.55    203.35 o
   2  15   4      383.94       33.02    157.59 o
   3  15   4       67.21     -178.46    178.46 o
   4  15   4       54.29      193.48    173.47 o
   5  15   4        0.59      188.05    189.56 o
   6  15   4      946.04      783.34    227.35 o
   7  15   4      248.54      589.98    225.16 o
   8  15   4      270.94      396.60    204.28 o
   0  16   4     4654.15     5324.11    691.68 o
   1  16   4      198.30     -217.21    287.77 o
   2  16   4     6215.60     7015.38    563.04 o
   3  16   4      192.70      228.31    184.56 o
   4  16   4     5379.30     6462.28    394.98 o
   5  16   4      326.60      155.58    204.66 o
   6  16   4     2830.05     3428.42    334.71 o
   7  16   4      235.18      975.82    250.77 o
   1  17   4      145.20     -141.38    323.51 o
   2  17   4        4.16     -147.39    357.78 o
   3  17   4        0.90     -132.52    209.72 o
   4  17   4       67.21     -135.28    205.09 o
   5  17   4       38.14       19.83    221.20 o
   1   1   5      594.24      569.42     64.38 o
   2   1   5     6324.65     6039.80    139.94 o
   3   1   5      451.40      462.86     50.48 o
   4   1   5     1615.16     1784.79     86.19 o
   5   1   5       93.79       53.69     60.04 o
   6   1   5     3611.92     3758.63    134.61 o
   7   1   5      383.55      380.72     77.77 o
   8   1   5     4448.80     4362.33    157.88 o
   9   1   5        8.04      135.35     94.62 o
  10   1   5      517.41      402.31    115.27 o
  11   1   5      107.19       95.66    126.66 o
  12   1   5        1.07     -122.37    126.93 o
  13   1   5      338.39      419.17    246.59 o
  14   1   5        4.76     -106.44    167.78 o
  15   1   5      382.11      361.49    208.20 o
  16   1   5       71.36       31.32    281.65 o
   0   2   5    24089.88    22903.79    592.89 o
   1   2   5    30524.94    29546.05    372.03 o
   2   2   5    11927.76    11353.20    215.49 o
   3   2   5    52775.38    53091.83    742.47 o
   4   2   5    31260.08    30997.42    422.49 o
   5   2   5    68129.77    68967.32    682.39 o
   6   2   5    12134.93    12650.31    294.30 o
   7   2   5    33867.95    34214.45    482.12 o
   8   2   5     5245.87     5432.17    174.64 o
   9   2   5    27428.11    27869.05    445.90 o
  10   2   5     7167.17     7811.56    340.14 o
  11   2   5    20605.65    20166.07    468.34 o
  12   2   5     4569.73     4433.24    256.22 o
  13   2   5    10509.97    10307.10    448.51 o
  14   2   5     4126.75     4146.71    303.19 o
  15   2   5     4430.87     3981.79    347.39 o
  16   2   5     2971.79     2878.42    323.80 o
   1   3   5       53.35      153.88     80.30 o
   2   3   5     9209.90     8858.27    213.00 o
   3   3   5     4838.89     4879.56    118.12 o
   4   3   5     4163.83     4314.59    141.75 o
   5   3   5     6104.30     6423.31    170.91 o
   6   3   5       26.17      123.40     66.88 o
   7   3   5        2.35      -20.80     71.75 o
   8   3   5      189.21      152.38     93.27 o
   9   3   5     1365.85     1353.83    154.45 o
  10   3   5      403.73      182.35    118.79 o
  11   3   5      621.67      599.68    146.21 o
  12   3   5      862.64      783.87    165.54 o
  13   3   5      461.53      259.12    161.02 o
  14   3   5       88.21      -21.52    162.05 o
  15   3   5       47.33      -83.57    170.55 o
   0   4   5     1008.55      792.86     98.60 o
   1   4   5       38.28       81.66     60.67 o
   2   4   5     1166.46     1049.02     70.66 o
   3   4   5    18338.62    17693.40    291.12 o
   4   4   5     5187.20     4829.56    136.98 o
   5   4   5    32706.75    31710.59    524.37 o
   6   4   5     8709.22     8693.55    203.67 o
   7   4   5    32042.67    33572.06    984.07 o
   8   4   5     3327.85     3288.94    163.51 o
   9   4   5    23007.14    23733.00    420.43 o
  10   4   5     5819.38     5688.69    245.29 o
  11   4   5    16239.37    15148.22    427.57 o
  12   4   5     5863.35     5506.35    364.84 o
  13   4   5     8189.99     7476.91    356.94 o
  14   4   5     1746.33     2092.74    252.16 o
  15   4   5     5847.20     6070.01    422.52 o
   1   5   5     2846.27     2783.53    112.65 o
   2   5   5     7185.72     7332.60    237.61 o
   3   5   5      579.46      588.90     74.26 o
   4   5   5        4.30      -30.88     51.02 o
   5   5   5     2422.64     2405.39    114.25 o
   6   5   5     6590.17     6876.28    219.09 o
   7   5   5       11.31       41.15     78.01 o
   8   5   5       95.17       48.38     89.67 o
   9   5   5     1517.40     1356.76    135.77 o
  10   5   5        0.37       82.41    120.76 o
  11   5   5      319.39      304.69    137.98 o
  12   5   5      159.98      125.79    137.28 o
  13   5   5      141.68       85.89    148.40 o
  14   5   5       96.06      -79.88    155.54 o
  15   5   5      478.34      334.91    199.97 o
   0   6   5     8934.07     8789.90    205.20 o
   1   6   5    20858.50    20790.33    396.35 o
   2   6   5     3932.68     3832.45    126.28 o
   3   6   5     1734.19     1683.90     97.97 o
   4   6   5      641.08      675.93     82.22 o
   5   6   5      231.49      188.23     57.54 o
   6   6   5      441.10      385.31     84.12 o
   7   6   5       31.96       53.96     78.22 o
   8   6   5      197.31      144.40     96.72 o
   9   6   5      763.95      539.94    127.91 o
  10   6   5      198.87      275.30    119.52 o
  11   6   5     1240.38     1463.83    179.16 o
  12   6   5        3.66       90.82    141.19 o
  13   6   5       81.14       66.43    160.07 o
  14   6   5        2.76      202.45    171.74 o
  15   6   5      109.54      -29.89    205.58 o
   1   7   5      123.68      218.99     54.96 o
   2   7   5      951.14      959.81     87.66 o
   3   7   5     2864.30     2921.53    125.45 o
   4   7   5     1970.32     1953.28    114.63 o
   5   7   5      611.58      633.85     94.27 o
   6   7   5       33.23       80.12     79.78 o
   7   7   5     1305.00     1346.22    124.98 o
   8   7   5      607.76      417.72    101.64 o
   9   7   5        0.63      -95.90     95.90 o
  10   7   5      346.78      141.05    121.50 o
  11   7   5      418.41      348.69    131.25 o
  12   7   5      412.63      335.54    154.21 o
  13   7   5      249.86      449.53    171.52 o
  14   7   5       10.02     -159.81    192.42 o
   0   8   5    19935.66    18826.15    381.50 o
   1   8   5    33233.59    33389.16    543.74 o
   2   8   5     8036.76     7341.92    191.39 o
   3   8   5    21907.10    23089.01    923.38 o
   4   8   5    14261.71    13485.48    401.56 o
   5   8   5    16856.23    16713.65    331.39 o
   6   8   5    15009.54    14449.67    314.80 o
   7   8   5    14459.00    14554.36    480.99 o
   8   8   5     5584.18     5182.25    279.57 o
   9   8   5    10923.28    10681.52    285.45 o
  10   8   5     9440.75     9102.98    276.26 o
  11   8   5    17256.27    17108.93    658.29 o
  12   8   5     1248.86     1290.32    175.21 o
  13   8   5     5387.00     5559.14    533.48 o
  14   8   5     1046.67     1332.71    245.06 o
   1   9   5        3.58       79.75     73.92 o
   2   9   5      396.21      460.59     96.29 o
   3   9   5     1069.41      982.31    110.44 o
   4   9   5      224.43       69.92     87.82 o
   5   9   5      666.42      526.98    123.68 o
   6   9   5      693.49      768.85    145.56 o
   7   9   5      451.07      490.27    114.85 o
   8   9   5       31.61       22.14    104.07 o
   9   9   5     1163.88     1076.68    145.61 o
  10   9   5      495.19      459.45    125.47 o
  11   9   5        4.95     -113.30    134.47 o
  12   9   5       94.54      318.02    159.85 o
  13   9   5       51.56      -23.22    179.13 o
   0  10   5     5895.71     5734.23    386.87 o
   1  10   5    11451.25    10774.70    342.43 o
   2  10   5     5608.74     5370.39    189.17 o
   3  10   5    10097.59     9586.81    348.33 o
   4  10   5     4146.46     4063.97    181.19 o
   5  10   5     7971.69     7707.11    344.93 o
   6  10   5     5568.06     5607.36    230.41 o
   7  10   5     5430.14     5460.72    309.90 o
   8  10   5     7398.41     7170.97    264.13 o
   9  10   5     6359.86     6299.63    287.91 o
  10  10   5     6952.72     6213.82    477.84 o
  11  10   5     3452.02     2771.26    279.21 o
  12  10   5     3352.21     3077.24    258.63 o
  13  10   5     3378.35     4025.64    340.88 o
   1  11   5     1511.98     1715.48    163.69 o
   2  11   5      477.60      581.30    115.26 o
   3  11   5       94.82      201.85    107.28 o
   4  11   5        0.42       19.38    184.67 o
   5  11   5      112.65      143.41    113.00 o
   6  11   5      364.20      239.55    125.57 o
   7  11   5       33.18       -4.62    121.35 o
   8  11   5      376.71      424.19    167.07 o
   9  11   5      485.49      187.54    168.60 o
  10  11   5      503.61      402.90    164.65 o
  11  11   5       86.74      -61.65    149.72 o
  12  11   5       25.24      132.29    169.55 o
   0  12   5      711.82      981.07    341.04 o
   1  12   5       48.79      127.41    118.57 o
   2  12   5      858.73      827.24    142.64 o
   3  12   5      197.86       86.28    123.81 o
   4  12   5       47.35       96.23    113.98 o
   5  12   5        2.46      -45.01    111.66 o
   6  12   5        3.69       61.15    129.76 o
   7  12   5       92.10      -94.33    140.19 o
   8  12   5       23.03      -14.96    155.46 o
   9  12   5      113.75      -42.15    169.69 o
  10  12   5        6.57       68.41    175.03 o
  11  12   5       38.25      199.02    172.47 o
   1  13   5     1051.68     1040.99    169.97 o
   2  13   5     1038.01     1205.47    156.97 o
   3  13   5      512.82      141.32    128.69 o
   4  13   5        0.30     -118.25    118.25 o
   5  13   5     3040.34     3106.26    263.22 o
   6  13   5        2.42       59.70    141.85 o
   7  13   5     2109.07     2438.03    273.58 o
   8  13   5       57.46      -69.40    162.87 o
   9  13   5     1062.67      644.45    219.48 o
  10  13   5       87.04      -32.79    155.96 o
  11  13   5      278.31      149.47    182.94 o
   0  14   5     7637.62     8746.01    524.84 o
   1  14   5    23731.53    25780.58    545.17 o
   2  14   5    10081.53    10505.35    331.77 o
   3  14   5    17439.33    17765.19    497.69 o
   4  14   5     6678.37     5916.54    319.18 o
   5  14   5     9053.64     9313.64    387.36 o
   6  14   5     5815.02     5956.05    419.89 o
   7  14   5     4612.47     4901.69    314.16 o
   8  14   5     5811.99     6166.44    351.38 o
   9  14   5     4355.01     3967.58    318.30 o
   1  15   5       39.68      115.07    208.37 o
   2  15   5       73.05     -145.87    145.87 o
   3  15   5       36.39       65.18    165.01 o
   4  15   5       33.37      117.86    163.45 o
   5  15   5       19.53     -131.69    175.68 o
   6  15   5       42.87      -62.56    185.67 o
   7  15   5      402.20      219.06    215.67 o
   8  15   5       32.25       58.42    216.66 o
   0  16   5     2483.14     3735.53    634.36 o
   1  16   5     4658.95     4947.95    393.07 o
   2  16   5     2033.74     1510.35    318.04 o
   3  16   5     3061.72     3375.47    292.76 o
   4  16   5     1084.77     1089.77    223.65 o
   5  16   5     2346.31     2970.33    313.16 o
   6  16   5     1698.15     1426.50    269.68 o
   7  16   5     2567.43     2495.61    460.89 o
   1  17   5      146.88      -77.06    443.74 o
   2  17   5       39.54     -256.27    358.85 o
   3  17   5      233.93       30.07    285.67 o
   4  17   5       13.52       72.52    250.28 o
   0   0   6    10593.67     9509.83    322.40 o
   1   0   6    90653.90    88007.55   1411.06 o
   2   0   6     1772.66     2001.96    109.88 o
   3   0   6    72003.58    77726.55    960.27 o
   4   0   6     2315.13     2195.11    109.58 o
   5   0   6    74530.55    77417.34   1394.34 o
   6   0   6       16.57      -18.09     74.19 o
   7   0   6    59250.78    62017.04    881.96 o
   8   0   6       14.38      -96.38    109.59 o
   9   0   6    68023.45    73323.95   1201.58 o
  10   0   6      212.25      173.33    154.29 o
  11   0   6    28664.02    28126.88    683.55 o
  12   0   6     6345.11     7112.63    559.65 o
  13   0   6    22087.72    22480.79    908.51 o
  14   0   6      232.33     -225.90    225.90 o
  15   0   6     6371.31     6049.66    628.02 o
  16   0   6      956.71      833.77    344.89 o
   1   1   6      130.92      146.67     52.31 o
   2   1   6    18823.84    18988.67    340.06 o
   3   1   6       11.12       21.64     39.75 o
   4   1   6     7697.00     8646.75    179.08 o
   5   1   6       41.40      211.12     64.02 o
   6   1   6     2390.40     2648.32    126.90 o
   7   1   6      421.14      369.50     78.64 o
   8   1   6     3291.09     3445.47    147.59 o
   9   1   6       55.54       98.87     97.77 o
  10   1   6      571.85      448.22    122.96 o
  11   1   6       65.70       55.45    109.56 o
  12   1   6     1828.99     1765.98    213.10 o
  13   1   6      319.90      324.76    209.76 o
  14   1   6        9.81      201.42    222.44 o
  15   1   6        1.03     -191.01    191.01 o
  16   1   6       20.66     -154.44    204.07 o
   0   2   6     6895.84     7310.96    262.18 o
   1   2   6    39853.64    39660.43    696.92 o
   2   2   6     3198.26     3184.61    100.88 o
   3   2   6    37903.82    38074.39    699.82 o
   4   2   6     2698.26     2912.62    104.32 o
   5   2   6    10996.05    11017.86    261.45 o
   6   2   6     1017.11     1106.36     85.77 o
   7   2   6     4009.50     4140.22    167.99 o
   8   2   6     2175.35     2325.52    130.88 o
   9   2   6    12581.87    12994.93    379.20 o
  10   2   6       89.21      120.76    114.24 o
  11   2   6     9026.05     8902.66    317.42 o
  12   2   6      271.95      327.21    151.30 o
  13   2   6     4733.18     4733.12    301.21 o
  14   2   6      135.35      144.95    170.07 o
  15   2   6     2268.90     2446.29    293.40 o
   1   3   6      102.27      121.94     56.19 o
   2   3   6    13776.98    13634.98    220.41 o
   3   3   6     1612.24     1526.24     83.34 o
   4   3   6      376.60      434.26     69.51 o
   5   3   6      266.19      258.87     60.54 o
   6   3   6      600.53      569.56     86.99 o
   7   3   6       70.07       19.01     76.63 o
   8   3   6     3048.09     3237.80    161.31 o
   9   3   6      641.11      451.62    116.29 o
  10   3   6     1394.93     1493.42    161.79 o
  11   3   6      339.52      314.07    136.00 o
  12   3   6       37.81      305.40    138.63 o
  13   3   6       29.91     -145.17    145.17 o
  14   3   6       15.22       68.54    165.45 o
  15   3   6       13.16       54.36    184.94 o
   0   4   6     1413.63     1650.13    166.90 o
   1   4   6     8238.87     6847.23    163.25 o
   2   4   6      246.63      144.19     56.51 o
   3   4   6     8325.09     6435.92    283.67 o
   4   4   6        6.63      -26.10     64.38 o
   5   4   6    15867.04    15148.73    409.58 o
   6   4   6       55.44        5.88     68.86 o
   7   4   6    12520.91    12649.08    309.01 o
   8   4   6       30.02      -76.41     97.16 o
   9   4   6     4705.21     4770.71    201.42 o
  10   4   6      187.94      142.05    122.39 o
  11   4   6    11004.72    10798.36    445.53 o
  12   4   6      108.00       59.29    132.19 o
  13   4   6     3273.61     2641.53    235.45 o
  14   4   6        3.55      -28.73    161.20 o
  15   4   6     4046.04     3557.75    311.27 o
   1   5   6      653.19      800.87     75.08 o
   2   5   6       22.21      -47.01     47.01 o
   3   5   6     4138.18     4355.28    202.68 o
   4   5   6     1005.56      996.01     76.64 o
   5   5   6      552.93      477.60     76.23 o
   6   5   6      108.59      -37.76     75.80 o
   7   5   6      814.00      655.71     99.96 o
   8   5   6     5073.70     5037.89    216.44 o
   9   5   6       92.77      -53.71     98.17 o
  10   5   6       55.26      168.09    150.88 o
  11   5   6      369.04      380.00    140.43 o
  12   5   6      349.03      365.88    150.90 o
  13   5   6      285.98      181.37    156.51 o
  14   5   6      112.18      214.09    175.99 o
  15   5   6      129.70      100.65    209.85 o
   0   6   6      846.02      828.23    100.48 o
   1   6   6    87035.44    84942.98    890.46 o
   2   6   6     6915.62     7107.73    172.81 o
   3   6   6    48965.93    47441.16    647.72 o
   4   6   6     4080.26     3886.12    137.56 o
   5   6   6    58356.14    59685.77    711.01 o
   6   6   6     5445.47     5093.05    240.61 o
   7   6   6    45501.10    45763.24    679.43 o
   8   6   6     1418.55     1382.91    131.01 o
   9   6   6    22083.12    21660.92    651.95 o
  10   6   6     3115.37     3143.74    242.63 o
  11   6   6    29482.50    29326.59   1376.32 o
  12   6   6     1644.96     1382.30    193.41 o
  13   6   6     9555.07     9425.25    569.14 o
  14   6   6      710.25      781.57    228.93 o
  15   6   6    11044.86    10983.56    531.45 o
   1   7   6       81.74        7.11     55.71 o
   2   7   6     3649.76     3790.01    180.15 o
   3   7   6      406.69      373.48     80.22 o
   4   7   6      717.74      858.87    115.76 o
   5   7   6      729.80      997.82    112.71 o
   6   7   6      576.30      595.42     98.08 o
   7   7   6     1473.60     1444.05    127.09 o
   8   7   6      195.67      207.15     97.12 o
   9   7   6     2038.77     2156.92    161.05 o
  10   7   6       32.42     -114.17    114.17 o
  11   7   6       20.43      -32.63    131.01 o
  12   7   6      122.31      -14.44    157.23 o
  13   7   6        0.28       59.36    172.48 o
  14   7   6       18.19      -21.16    180.59 o
   0   8   6      614.11      485.54    113.50 o
   1   8   6     1630.90     1605.81     92.82 o
   2   8   6      342.43      433.56     82.53 o
   3   8   6     5473.87     5517.46    176.80 o
   4   8   6      282.07      218.94     85.30 o
   5   8   6     3450.30     3308.36    167.70 o
   6   8   6      389.83      408.04     96.39 o
   7   8   6     2357.94     2174.14    154.80 o
   8   8   6     1889.46     2014.51    144.30 o
   9   8   6     8715.69     7807.59    251.65 o
  10   8   6     1213.46     1375.40    162.27 o
  11   8   6     2510.13     2075.91    254.36 o
  12   8   6      657.47      773.13    181.42 o
  13   8   6     1729.48     1427.18    240.23 o
  14   8   6     1187.19     1310.84    249.19 o
   1   9   6       17.42      -81.48     81.48 o
   2   9   6      768.19      842.62    103.14 o
   3   9   6      150.02      -42.79     79.57 o
   4   9   6        6.65      154.92    144.53 o
   5   9   6      690.83      562.17    121.46 o
   6   9   6      788.61      500.54    121.57 o
   7   9   6     1303.33     1382.25    136.25 o
   8   9   6     1118.27      782.28    135.11 o
   9   9   6     1881.36     1688.47    218.95 o
  10   9   6        0.45     -117.45    121.62 o
  11   9   6      388.84      588.97    151.03 o
  12   9   6      374.24      412.77    185.06 o
  13   9   6      323.90      359.99    203.15 o
   0  10   6      258.87      609.20    156.05 o
   1  10   6    15268.40    15354.57    400.56 o
   2  10   6     1469.37     1583.81    129.52 o
   3  10   6    13150.28    13485.26    315.24 o
   4  10   6     1346.24     1453.71    164.78 o
   5  10   6    22279.31    21506.72    577.30 o
   6  10   6     1138.99      983.62    141.27 o
   7  10   6     7896.63     7929.92    297.93 o
   8  10   6     3201.66     3237.71    220.03 o
   9  10   6     5128.61     5424.45    305.13 o
  10  10   6     2002.12     1757.31    234.93 o
  11  10   6     3468.99     3228.39    253.05 o
  12  10   6      975.50      636.98    223.94 o
  13  10   6     1558.83     1574.38    258.19 o
   1  11   6        7.72       54.59    121.60 o
   2  11   6      769.28      678.71    130.80 o
   3  11   6      939.41      911.43    156.52 o
   4  11   6      874.09     1000.39    140.18 o
   5  11   6      664.00      705.20    132.57 o
   6  11   6      317.76      248.10    120.94 o
   7  11   6      358.12      530.16    143.31 o
   8  11   6      250.81      169.02    131.90 o
   9  11   6      241.01      227.21    143.24 o
  10  11   6       26.50      -80.50    141.67 o
  11  11   6       10.40      -22.34    152.17 o
  12  11   6      141.25      150.40    170.56 o
   0  12   6        4.14     -173.90    209.11 o
   1  12   6     4063.25     4304.57    215.89 o
   2  12   6       87.70      -20.10    113.20 o
   3  12   6     5883.40     5769.83    242.71 o
   4  12   6      732.38      819.02    138.69 o
   5  12   6     9795.04     9250.71    295.78 o
   6  12   6      311.11      138.26    126.36 o
   7  12   6    11796.80    12249.42    540.01 o
   8  12   6      580.78      785.20    182.44 o
   9  12   6     9572.11    10294.80    411.32 o
  10  12   6      363.60      616.39    173.34 o
  11  12   6     6759.31     6618.80    342.29 o
   1  13   6      668.09      382.24    163.79 o
   2  13   6        2.29      -68.16    115.14 o
   3  13   6      367.53      510.91    165.51 o
   4  13   6       38.20     -111.74    126.62 o
   5  13   6       44.79     -145.60    145.60 o
   6  13   6      599.34      453.21    159.81 o
   7  13   6      148.86      153.43    160.87 o
   8  13   6       10.34     -110.67    159.59 o
   9  13   6        0.23      166.03    177.62 o
  10  13   6      111.79     -162.53    162.53 o
   0  14   6      123.18      164.30    237.53 o
   1  14   6        4.41     -116.07    138.76 o
   2  14   6        6.09      176.73    139.95 o
   3  14   6      656.72      483.16    156.66 o
   4  14   6       85.49       20.61    152.18 o
   5  14   6      626.47      743.58    198.20 o
   6  14   6       14.88       -3.33    174.99 o
   7  14   6     1847.17     1943.98    277.56 o
   8  14   6        0.22      -34.86    171.32 o
   9  14   6      875.79      813.03    217.12 o
   1  15   6      287.37      271.02    186.21 o
   2  15   6      142.61      293.63    242.98 o
   3  15   6      284.97      190.08    204.71 o
   4  15   6     1540.49     1305.86    221.96 o
   5  15   6       19.73      101.77    192.81 o
   6  15   6      197.49       76.64    283.36 o
   7  15   6      330.17      347.47    258.52 o
   8  15   6        0.52       61.24    210.42 o
   0  16   6        9.89      330.35    437.47 o
   1  16   6     2065.94     2419.56    362.52 o
   2  16   6       48.41      -85.23    251.52 o
   3  16   6     3446.08     3326.29    451.51 o
   4  16   6       44.58      -27.40    209.30 o
   5  16   6     2445.19     2857.59    365.43 o
   6  16   6       99.47     -159.30    202.98 o
   1  17   6        6.06     -191.39    361.15 o
   2  17   6       24.16      313.99    383.51 o
   3  17   6       48.36      -38.50    270.46 o
   4  17   6       48.12      326.28    299.46 o
   1   1   7    29674.47    29331.28    345.97 o
   2   1   7     3448.46     3277.27     97.29 o
   3   1   7    23255.88    23226.21    279.45 o
   4   1   7     1869.37     2058.45     76.83 o
   5   1   7     3951.14     4229.92    121.12 o
   6   1   7      828.91      840.26     81.56 o
   7   1   7      348.06      322.53     76.78 o
   8   1   7      326.16      337.33     91.26 o
   9   1   7      171.96      159.73    100.99 o
  10   1   7      837.29      696.70    126.78 o
  11   1   7        5.09       13.32    108.31 o
  12   1   7      559.73      421.55    144.32 o
  13   1   7      160.12      185.45    164.92 o
  14   1   7      407.76      568.14    185.57 o
  15   1   7        2.20     -154.56    175.45 o
   0   2   7    24253.03    20699.24    478.17 o
   1   2   7     7943.47     7333.62    169.11 o
   2   2   7     8043.35     7158.35    162.98 o
   3   2   7     5286.13     4702.74    173.54 o
   4   2   7    32178.27    31325.32    465.14 o
   5   2   7    12990.07    12758.45    253.52 o
   6   2   7    39898.39    41288.63    593.81 o
   7   2   7     7740.68     8172.12    200.76 o
   8   2   7    34071.47    34682.84    460.36 o
   9   2   7     4420.00     4780.69    192.71 o
  10   2   7    18479.21    18325.74    373.38 o
  11   2   7     3103.64     3153.54    204.62 o
  12   2   7    16694.83    15548.20    429.88 o
  13   2   7     2594.74     2316.38    255.86 o
  14   2   7     5486.07     5612.51    333.04 o
  15   2   7     1844.80     1395.29    232.15 o
   1   3   7     5473.36     5511.68    172.32 o
   2   3   7     2060.24     2135.16     93.55 o
   3   3   7    12727.78    12882.83    346.25 o
   4   3   7      211.58      172.62     62.79 o
   5   3   7      502.59      577.34     68.55 o
   6   3   7        5.47       -2.25     59.93 o
   7   3   7     3414.60     3444.76    139.81 o
   8   3   7       94.21       37.47     89.39 o
   9   3   7      259.43      388.35    113.16 o
  10   3   7       21.03       -8.29    113.64 o
  11   3   7      391.64      403.25    141.43 o
  12   3   7       43.33      278.35    144.61 o
  13   3   7      195.69       94.97    147.30 o
  14   3   7       14.96      120.65    178.02 o
  15   3   7      110.23     -110.56    172.20 o
   0   4   7    46266.27    41516.57    822.93 o
   1   4   7    14056.00    13154.26    223.61 o
   2   4   7    14597.43    12183.54    349.43 o
   3   4   7     9432.19     8443.28    264.50 o
   4   4   7    24989.21    23917.73    641.11 o
   5   4   7    16036.14    14821.31    407.99 o
   6   4   7    23088.67    22748.79    698.34 o
   7   4   7    12518.97    12298.08    277.10 o
   8   4   7    13806.63    13918.98    387.99 o
   9   4   7     7228.98     7113.69    352.68 o
  10   4   7    11358.33    11126.90    375.64 o
  11   4   7     9218.08     8630.17    319.47 o
  12   4   7     9391.67     9681.94    362.90 o
  13   4   7     4046.98     3444.06    257.30 o
  14   4   7     5049.03     5198.98    331.09 o
  15   4   7     2892.99     3411.29    347.99 o
   1   5   7     1489.45     1437.62    106.50 o
   2   5   7      584.60      607.17     78.53 o
   3   5   7      219.88      151.30     66.15 o
   4   5   7      438.48      361.36     68.19 o
   5   5   7       37.77      -63.62     63.62 o
   6   5   7      874.51      907.24    102.82 o
   7   5   7      138.38      152.31     88.12 o
   8   5   7      803.07      768.26    122.17 o
   9   5   7     2359.46     2547.71    203.12 o
  10   5   7      216.97      136.37    125.72 o
  11   5   7      244.96      328.89    141.20 o
  12   5   7      381.49      428.47    152.38 o
  13   5   7       71.10      -38.09    162.76 o
  14   5   7      434.96      634.20    219.23 o
  15   5   7       34.73     -145.02    205.48 o
   0   6   7       48.12       33.17     80.99 o
   1   6   7     3575.53     3662.37    156.31 o
   2   6   7     7475.10     7424.74    216.12 o
   3   6   7      299.89      330.30     71.22 o
   4   6   7      395.79      437.85     71.53 o
   5   6   7     3469.90     3571.76    141.41 o
   6   6   7      624.20      519.08     91.50 o
   7   6   7      223.41      306.78     96.20 o
   8   6   7      516.99      504.84    115.22 o
   9   6   7      800.63      739.06    152.60 o
  10   6   7      408.85      439.90    137.88 o
  11   6   7      354.87      446.53    144.86 o
  12   6   7      229.32      385.40    178.89 o
  13   6   7       54.82      -46.22    167.95 o
  14   6   7        5.06      -30.31    178.43 o
   1   7   7     1975.17     2236.70    125.53 o
   2   7   7     3493.85     3562.44    134.71 o
   3   7   7     7118.37     6862.34    185.01 o
   4   7   7     4741.38     5111.06    168.40 o
   5   7   7     5925.54     5735.20    179.65 o
   6   7   7     3145.33     2885.16    147.84 o
   7   7   7      243.10      188.66     95.18 o
   8   7   7     1701.44     1645.35    166.54 o
   9   7   7      109.64       84.67    110.32 o
  10   7   7       24.67      -22.11    122.52 o
  11   7   7      185.38       41.23    151.04 o
  12   7   7       15.27      174.87    167.63 o
  13   7   7       45.00      271.64    182.98 o
  14   7   7        5.15     -170.87    180.40 o
   0   8   7    20350.71    19618.25    391.54 o
   1   8   7    14345.48    14115.79    261.29 o
   2   8   7    32069.05    29787.70    410.70 o
   3   8   7     6922.56     6835.37    195.01 o
   4   8   7    16731.55    16028.88    318.86 o
   5   8   7    14068.71    14250.05    371.32 o
   6   8   7    22000.19    22453.48    484.67 o
   7   8   7    10329.38     9810.45    269.75 o
   8   8   7     9210.35     9137.37    338.48 o
   9   8   7     8121.38     8122.83    422.55 o
  10   8   7    14351.46    14000.82    536.52 o
  11   8   7     4505.40     4575.28    329.99 o
  12   8   7     6498.19     7059.97    567.16 o
  13   8   7     2181.88     2228.54    240.64 o
  14   8   7     5142.14     5997.48    431.53 o
   1   9   7      659.03      704.26    124.37 o
   2   9   7      615.59      390.49     93.82 o
   3   9   7      133.96      119.14     87.92 o
   4   9   7      689.01      729.44    110.37 o
   5   9   7      112.94       48.43    102.25 o
   6   9   7        2.01      133.35    107.08 o
   7   9   7      827.97      661.59    133.64 o
   8   9   7        2.63      -89.89    120.54 o
   9   9   7       47.41       86.39    118.71 o
  10   9   7       14.07       25.62    125.82 o
  11   9   7        1.51       49.81    158.32 o
  12   9   7      235.11      166.30    164.52 o
  13   9   7      242.71       92.26    193.21 o
   0  10   7    18358.05    18888.36    569.78 o
   1  10   7    12725.26    12402.38    303.07 o
   2  10   7    30561.76    30393.90    450.54 o
   3  10   7     5449.04     5593.84    200.88 o
   4  10   7    22221.98    20942.31    400.81 o
   5  10   7     2217.08     2293.30    167.78 o
   6  10   7    15111.38    14901.63    416.72 o
   7  10   7      657.99      747.02    135.20 o
   8  10   7    14535.61    14558.25    449.93 o
   9  10   7      993.10     1004.52    155.25 o
  10  10   7     9159.10     9166.27    321.19 o
  11  10   7      175.32      260.46    176.79 o
  12  10   7     4972.15     5015.23    493.11 o
  13  10   7      489.85      348.73    220.26 o
   1  11   7     1251.10     1308.35    145.39 o
   2  11   7      200.82      208.27    115.78 o
   3  11   7     4251.13     4333.68    221.13 o
   4  11   7       43.78      -97.85     97.85 o
   5  11   7     2290.44     2430.75    189.68 o
   6  11   7      941.75      867.11    141.05 o
   7  11   7      708.34      650.27    142.67 o
   8  11   7      387.95      366.86    147.95 o
   9  11   7        9.08      -57.45    141.35 o
  10  11   7      758.58      470.13    197.80 o
  11  11   7       26.91       14.28    149.98 o
  12  11   7       86.64      -77.55    204.23 o
   0  12   7     5812.22     6483.75    438.91 o
   1  12   7     3226.65     3348.93    338.88 o
   2  12   7     1037.73     1371.29    178.59 o
   3  12   7      422.54      303.04    195.58 o
   4  12   7     2879.79     2797.45    206.41 o
   5  12   7     1755.00     1589.71    167.44 o
   6  12   7      330.38      346.95    134.51 o
   7  12   7      924.88      805.05    162.86 o
   8  12   7       68.96       16.80    170.94 o
   9  12   7      511.14      622.13    287.09 o
  10  12   7       59.36       77.72    160.72 o
  11  12   7      302.11      -88.16    163.42 o
   1  13   7     1608.54     1478.03    208.80 o
   2  13   7       20.30      -43.59    119.02 o
   3  13   7      800.58      569.97    147.00 o
   4  13   7      560.04      291.55    142.09 o
   5  13   7      352.76      213.95    203.69 o
   6  13   7       66.69       79.79    160.93 o
   7  13   7        8.19       44.15    155.51 o
   8  13   7      152.48       29.77    165.33 o
   9  13   7        7.62       90.00    171.30 o
  10  13   7       93.93        4.21    171.09 o
   0  14   7     9974.96    10493.64   1174.18 o
   1  14   7     4239.41     3988.60    286.55 o
   2  14   7     8465.44     9305.79    416.28 o
   3  14   7     2098.03     2275.59    235.72 o
   4  14   7     9450.68    10564.39    364.55 o
   5  14   7      663.92      767.02    192.94 o
   6  14   7     5536.03     5976.71    452.59 o
   7  14   7      468.73      278.57    217.54 o
   8  14   7     7995.95     8045.57    438.96 o
   9  14   7       43.65      224.62    191.95 o
   1  15   7        6.22      -90.86    175.64 o
   2  15   7       23.85     -183.15    183.15 o
   3  15   7        1.47      126.50    192.49 o
   4  15   7      262.46      243.36    210.82 o
   5  15   7       11.85      -99.70    196.99 o
   6  15   7       72.61      141.28    195.33 o
   7  15   7      140.57       65.02    209.43 o
   8  15   7       76.22        7.22    223.33 o
   0  16   7     4462.51     4359.81    674.69 o
   1  16   7     2076.50     2564.61    360.61 o
   2  16   7     4392.49     4451.78    421.65 o
   3  16   7      898.79      713.83    239.50 o
   4  16   7     4442.25     5078.64    523.56 o
   5  16   7      778.11      677.29    277.67 o
   6  16   7     3535.88     3709.71    449.32 o
   1  17   7        8.68     -105.40    352.68 o
   2  17   7      103.32       53.09    280.45 o
   3  17   7        3.98      -21.29    430.58 o
   0   0   8    78077.34    73340.02   1485.72 o
   1   0   8     7634.61     7380.61    238.38 o
   2   0   8    28335.03    28727.19    506.65 o
   3   0   8     8474.80     8333.95    220.51 o
   4   0   8    51908.27    51790.82    709.01 o
   5   0   8     7467.93     7128.73    211.44 o
   6   0   8    50456.22    51431.29    744.45 o
   7   0   8     7900.22     7629.03    267.13 o
   8   0   8    65789.80    70851.20   1146.56 o
   9   0   8     2707.21     3026.25    236.54 o
  10   0   8    18355.32    19061.53    690.38 o
  11   0   8     3272.05     2761.46    255.06 o
  12   0   8    19339.59    20634.33    606.17 o
  13   0   8     6692.05     6183.53    417.40 o
  14   0   8     9871.20     8670.68    623.35 o
  15   0   8      349.26      238.10    274.44 o
   1   1   8    10156.24     9420.85    171.46 o
   2   1   8        1.19       16.60     40.79 o
   3   1   8      156.65      312.95     50.45 o
   4   1   8       74.77      147.11     45.12 o
   5   1   8      797.29      931.18     70.84 o
   6   1   8        4.96      -54.14     54.14 o
   7   1   8      831.78      914.74     95.14 o
   8   1   8        6.85       87.05     84.88 o
   9   1   8     1005.97     1150.49    128.22 o
  10   1   8      318.40      375.28    121.64 o
  11   1   8      253.55      458.06    120.32 o
  12   1   8        1.47       36.83    123.34 o
  13   1   8      796.05      271.12    165.79 o
  14   1   8      135.46      170.85    167.07 o
  15   1   8       10.32       35.66    196.34 o
   0   2   8    54942.44    53627.35   1514.30 o
   1   2   8     4876.26     4610.97    140.21 o
   2   2   8    22601.45    22020.97    513.69 o
   3   2   8     5234.11     5313.97    168.52 o
   4   2   8    15568.04    14670.80    213.83 o
   5   2   8     4029.48     4308.60    153.67 o
   6   2   8     5372.23     5801.26    159.93 o
   7   2   8     5910.40     5888.24    171.39 o
   8   2   8    10052.69    10794.50    248.45 o
   9   2   8     2986.86     2894.22    165.13 o
  10   2   8     2269.23     2286.66    164.47 o
  11   2   8      260.52      180.40    123.24 o
  12   2   8     4231.59     4622.55    261.40 o
  13   2   8      889.83      892.67    196.93 o
  14   2   8     1444.45     1368.55    356.03 o
  15   2   8      271.76      316.37    199.30 o
   1   3   8    13099.35    12521.75    241.82 o
   2   3   8     1614.10     1897.40     92.41 o
   3   3   8     1265.53     1376.85    118.95 o
   4   3   8     1798.41     1919.88    125.86 o
   5   3   8      219.82      268.32     63.49 o
   6   3   8     1468.94     1634.84    100.99 o
   7   3   8      462.61      427.91     85.96 o
   8   3   8       46.95      180.27     84.53 o
   9   3   8     2226.41     2150.86    168.34 o
  10   3   8      298.35      189.83    122.36 o
  11   3   8      385.72      229.61    135.00 o
  12   3   8     3055.47     3193.47    270.01 o
  13   3   8        0.59     -133.28    147.31 o
  14   3   8      853.09      504.26    186.07 o
  15   3   8       62.88      284.71    255.76 o
   0   4   8    90712.02    90269.66   1551.32 o
   1   4   8     5577.70     5891.57    259.36 o
   2   4   8    87331.73    85448.51   1120.96 o
   3   4   8     2483.79     2354.33    111.40 o
   4   4   8    25044.84    25042.62    408.84 o
   5   4   8     3628.73     3781.97    141.30 o
   6   4   8    33191.74    33399.04    748.14 o
   7   4   8     2187.04     2455.34    143.45 o
   8   4   8     3541.08     3738.31    227.57 o
   9   4   8     2517.37     2483.43    168.81 o
  10   4   8     6280.85     6206.83    254.23 o
  11   4   8     1833.59     1409.96    238.65 o
  12   4   8     3866.52     3730.83    251.71 o
  13   4   8      177.64      364.66    180.34 o
  14   4   8     2538.93     2677.83    308.58 o
  15   4   8      898.77      939.05    254.18 o
   1   5   8      970.08     1126.10    132.46 o
   2   5   8      530.22      454.56     73.08 o
   3   5   8        0.01        1.21     52.31 o
   4   5   8     1866.14     1767.48    120.75 o
   5   5   8     3829.64     3337.52    143.13 o
   6   5   8     1448.00     1604.62    133.79 o
   7   5   8     2373.76     2439.96    148.24 o
   8   5   8      367.94      237.40    105.81 o
   9   5   8     2838.72     2840.71    247.70 o
  10   5   8       29.23      206.12    121.34 o
  11   5   8      352.67      171.71    150.52 o
  12   5   8      417.29      349.17    165.83 o
  13   5   8      283.99      149.66    169.51 o
  14   5   8      255.34      452.68    197.67 o
  15   5   8       14.33     -172.86    213.69 o
   0   6   8    37575.96    36004.33    705.76 o
   1   6   8     1740.25     1760.05    105.96 o
   2   6   8    24703.77    23479.13    554.32 o
   3   6   8     1799.37     1378.84    105.19 o
   4   6   8    18742.91    18665.51    354.70 o
   5   6   8     6845.41     6695.90    195.42 o
   6   6   8    42681.50    42597.40    947.53 o
   7   6   8     4232.15     3908.56    167.95 o
   8   6   8    16746.98    16830.31    447.91 o
   9   6   8     2753.64     2678.69    196.54 o
  10   6   8    22181.03    21742.40    617.71 o
  11   6   8     5210.68     4634.37    551.50 o
  12   6   8    10959.58    10856.19    662.82 o
  13   6   8     1228.99     1468.74    274.16 o
  14   6   8     7687.17     7307.20    404.82 o
   1   7   8      129.34       64.36     68.92 o
   2   7   8     1871.90     2034.14    124.51 o
   3   7   8     2981.04     2906.77    133.09 o
   4   7   8       20.64       -2.06     70.62 o
   5   7   8      248.22      260.41     86.47 o
   6   7   8      178.27       50.59     93.77 o
   7   7   8      658.34      814.55    165.24 o
   8   7   8      161.85       77.44    104.78 o
   9   7   8       82.55       23.33    110.63 o
  10   7   8      210.47      503.93    138.96 o
  11   7   8       13.05      229.92    140.43 o
  12   7   8        2.55      -47.00    157.52 o
  13   7   8      231.04      237.68    181.55 o
  14   7   8       49.50     -125.73    183.46 o
   0   8   8     2414.77     2579.07    294.51 o
   1   8   8      324.41      226.69    125.24 o
   2   8   8     1708.09     1617.30    117.03 o
   3   8   8      652.78      646.79     97.53 o
   4   8   8     4419.83     4622.01    178.14 o
   5   8   8        7.44      -43.84     91.99 o
   6   8   8     3353.11     3382.73    231.15 o
   7   8   8       41.04      129.65    109.51 o
   8   8   8     5261.94     5639.25    264.86 o
   9   8   8       11.60      -19.49    120.10 o
  10   8   8     4178.62     4319.24    249.99 o
  11   8   8      249.55       98.22    138.80 o
  12   8   8     1087.14      926.33    189.47 o
  13   8   8        0.51     -114.71    191.84 o
  14   8   8     2087.90     1617.09    240.20 o
   1   9   8     1065.35     1198.08    127.10 o
   2   9   8      871.90      857.26    123.33 o
   3   9   8      484.24      450.35    101.07 o
   4   9   8      486.94      444.97    109.32 o
   5   9   8     3665.73     4017.33    267.31 o
   6   9   8       20.16       66.88    104.28 o
   7   9   8      242.61       31.59    112.09 o
   8   9   8       14.30       45.93    111.20 o
   9   9   8      142.92       73.60    129.10 o
  10   9   8       29.40     -131.66    131.66 o
  11   9   8      331.17      194.40    152.28 o
  12   9   8        0.90      252.61    162.70 o
  13   9   8        2.93      -92.17    185.30 o
   0  10   8     4095.70     4541.41    433.00 o
   1  10   8       73.62      -35.17     93.97 o
   2  10   8     2009.84     1944.17    152.76 o
   3  10   8      221.70      223.94    101.33 o
   4  10   8     5751.74     5840.85    225.45 o
   5  10   8        5.27       24.39    104.07 o
   6  10   8     7209.19     7005.52    256.97 o
   7  10   8      332.56      278.09    122.81 o
   8  10   8     4102.56     4270.30    306.61 o
   9  10   8      873.86     1069.57    163.56 o
  10  10   8     4482.54     5351.90    285.25 o
  11  10   8      472.39      657.97    177.24 o
  12  10   8     2820.63     3028.62    299.98 o
   1  11   8     2015.76     2027.33    182.00 o
   2  11   8      414.64      299.75    121.01 o
   3  11   8      605.15      636.50    131.00 o
   4  11   8       51.56      125.85    111.58 o
   5  11   8      263.02      160.83    113.56 o
   6  11   8      485.92      220.53    123.56 o
   7  11   8     2368.87     2089.59    183.10 o
   8  11   8      149.49      119.11    140.62 o
   9  11   8      227.44      176.07    146.73 o
  10  11   8      360.27      578.55    184.10 o
  11  11   8       74.99       31.13    172.10 o
  12  11   8       82.32     -111.74    193.65 o
   0  12   8    45616.09    45951.25   1146.62 o
   1  12   8     1897.99     2282.12    248.68 o
   2  12   8    44016.85    44091.03    661.49 o
   3  12   8     2751.81     3004.50    265.49 o
   4  12   8    30622.94    31732.74    589.82 o
   5  12   8      610.59      670.70    155.59 o
   6  12   8    18087.05    18884.09    779.67 o
   7  12   8      421.89      240.20    136.52 o
   8  12   8    11248.22    10874.59    445.85 o
   9  12   8      621.59      224.90    181.24 o
  10  12   8     8360.32     8428.75    593.49 o
  11  12   8      204.88      375.46    252.44 o
   1  13   8      269.25      213.86    160.65 o
   2  13   8      131.25       -2.59    128.92 o
   3  13   8      141.21      187.92    154.64 o
   4  13   8       28.29       53.28    132.93 o
   5  13   8       12.12       77.25    139.36 o
   6  13   8      712.73      724.42    166.80 o
   7  13   8       29.69     -124.41    176.99 o
   8  13   8       84.14      -58.88    161.68 o
   9  13   8      269.08      132.86    188.63 o
  10  13   8        4.53       17.75    173.85 o
   0  14   8      844.41      599.99    275.37 o
   1  14   8       43.91      -59.83    169.05 o
   2  14   8     2087.80     2121.69    264.17 o
   3  14   8      146.35       87.83    161.76 o
   4  14   8     1761.74     1777.84    222.23 o
   5  14   8        0.37     -172.26    172.26 o
   6  14   8     2045.10     2425.90    366.51 o
   7  14   8      131.48      269.77    345.35 o
   8  14   8      975.54      658.38    321.63 o
   9  14   8      241.65      606.16    235.00 o
   1  15   8        0.00     -124.53    174.51 o
   2  15   8        0.02     -174.13    174.13 o
   3  15   8     1033.79      716.17    201.96 o
   4  15   8      104.92      -16.09    186.59 o
   5  15   8      866.81     1140.78    260.43 o
   6  15   8      425.35      524.65    249.26 o
   7  15   8       31.53       -4.96    240.49 o
   8  15   8       33.68      -30.03    240.95 o
   0  16   8     4777.84     4044.13    460.51 o
   1  16   8      253.24      357.76    268.70 o
   2  16   8     5324.80     5800.32    515.41 o
   3  16   8      933.94      548.62    285.33 o
   4  16   8     4831.19     5148.93    392.53 o
   5  16   8      107.30       85.38    254.66 o
   6  16   8     3711.45     4392.69    442.26 o
   1  17   8      104.61      -83.14    278.23 o
   2  17   8      144.80     -113.17    282.59 o
   3  17   8       48.96      -51.88    275.48 o
   1   1   9     1741.41     1811.86    100.47 o
   2   1   9    10017.01    10158.20    193.09 o
   3   1   9     1412.32     1554.86     76.99 o
   4   1   9     6659.84     7507.86    147.14 o
   5   1   9     3771.12     3931.61    124.56 o
   6   1   9     1266.44     1473.14     97.49 o
   7   1   9      287.10      541.00     84.16 o
   8   1   9     1093.33     1252.74    121.63 o
   9   1   9       68.24      -28.40     94.62 o
  10   1   9        2.04      -97.70     97.70 o
  11   1   9      268.76      236.94    115.03 o
  12   1   9       18.36       30.54    123.65 o
  13   1   9        1.03      -91.34    195.30 o
  14   1   9        9.69       -2.93    178.02 o
  15   1   9       65.82       19.90    197.85 o
   0   2   9    16578.31    15968.25    375.91 o
   1   2   9    90450.01    86837.24   1092.01 o
   2   2   9    12381.10    11685.17    188.73 o
   3   2   9    33343.66    32299.77    379.60 o
   4   2   9    11020.58    10803.79    177.10 o
   5   2   9    48922.52    50248.79    583.06 o
   6   2   9    14632.53    14494.92    396.71 o
   7   2   9    32113.87    33987.77    530.93 o
   8   2   9     5027.51     5416.77    181.29 o
   9   2   9    16455.60    16980.35    522.04 o
  10   2   9     4780.84     4488.39    213.76 o
  11   2   9    10194.23    10679.38    363.83 o
  12   2   9     3150.04     3369.94    236.93 o
  13   2   9     8900.10     8931.18    388.89 o
  14   2   9     1814.72     2026.31    283.30 o
  15   2   9     4987.61     4373.82    499.37 o
   1   3   9      192.86      296.21     69.49 o
   2   3   9      802.42      927.02     83.84 o
   3   3   9     4184.77     4459.06    174.47 o
   4   3   9      974.98      974.67     70.09 o
   5   3   9        6.49        8.37     54.63 o
   6   3   9      496.84      422.84     87.54 o
   7   3   9        3.75       68.50     77.50 o
   8   3   9       74.76      -31.60     93.13 o
   9   3   9        2.15      -16.11    111.42 o
  10   3   9      294.76      298.94    128.55 o
  11   3   9      192.37      -25.18    117.80 o
  12   3   9      527.52      555.87    155.36 o
  13   3   9       31.68      -89.69    159.88 o
  14   3   9        2.38      -71.39    187.45 o
  15   3   9       36.15      227.02    219.68 o
   0   4   9    39360.30    36962.29   1154.80 o
   1   4   9   190128.77   190934.61   2032.86 o
   2   4   9    30810.08    31138.83    574.35 o
   3   4   9    64627.20    64427.57   1118.50 o
   4   4   9    10097.14     9066.78    260.19 o
   5   4   9    51427.89    51370.71   1080.73 o
   6   4   9     5539.60     5388.87    178.70 o
   7   4   9    16853.02    16946.91    329.38 o
   8   4   9     1937.97     2302.93    153.26 o
   9   4   9     9918.04     9698.03    278.17 o
  10   4   9     1471.82     1138.92    182.12 o
  11   4   9     8425.96     8273.27    427.04 o
  12   4   9     3484.28     3303.34    274.97 o
  13   4   9     5403.73     5772.14    390.49 o
  14   4   9     2259.65     2242.60    291.06 o
  15   4   9     5485.10     6257.86    428.55 o
   1   5   9     2643.16     2782.74    131.14 o
   2   5   9      280.03      268.46     73.02 o
   3   5   9     2251.49     2326.16    120.53 o
   4   5   9     2315.65     2200.27    105.70 o
   5   5   9      560.86      656.16     89.79 o
   6   5   9       31.79      -20.41     88.48 o
   7   5   9      233.74      221.10     91.54 o
   8   5   9      880.45     1124.58    131.85 o
   9   5   9      133.95       30.93    124.79 o
  10   5   9      143.39      160.04    132.81 o
  11   5   9      241.50      457.69    167.07 o
  12   5   9      349.55       60.74    159.77 o
  13   5   9      293.05      216.92    177.77 o
  14   5   9      102.02      435.14    221.27 o
   0   6   9      224.86      197.18     87.65 o
   1   6   9       58.78      123.59     64.86 o
   2   6   9     2571.05     2426.65    124.91 o
   3   6   9       41.53        1.77     67.40 o
   4   6   9       40.38       40.26     65.25 o
   5   6   9       14.08       34.65     76.60 o
   6   6   9      289.87       86.44    103.11 o
   7   6   9       76.79      -37.65     94.88 o
   8   6   9      881.84      880.27    136.83 o
   9   6   9      242.25      242.68    119.29 o
  10   6   9      617.71      708.81    191.84 o
  11   6   9      358.88      333.30    171.83 o
  12   6   9      668.54      646.56    230.29 o
  13   6   9        0.53       18.95    211.61 o
  14   6   9      223.71      -20.67    187.09 o
   1   7   9       35.65       40.70     72.01 o
   2   7   9      383.11      273.53    100.52 o
   3   7   9      636.19      679.57    112.23 o
   4   7   9     1293.97     1301.33    119.16 o
   5   7   9       50.55       -0.14     94.03 o
   6   7   9        2.67       59.68    104.45 o
   7   7   9      702.02      566.97    172.71 o
   8   7   9       82.35       58.63    111.02 o
   9   7   9        0.37      131.53    117.68 o
  10   7   9       22.23        1.04    122.26 o
  11   7   9       31.34     -125.75    133.84 o
  12   7   9        5.92      -36.71    145.30 o
  13   7   9      120.10      111.73    180.51 o
  14   7   9      148.51      139.42    201.77 o
   0   8   9     6902.70     6598.94    276.77 o
   1   8   9    17751.82    16749.95    323.55 o
   2   8   9     4567.26     4190.27    174.32 o
   3   8   9    22365.25    22295.12    390.22 o
   4   8   9     5972.49     6026.51    228.70 o
   5   8   9    21910.86    21768.86    663.28 o
   6   8   9     4895.53     4724.30    224.51 o
   7   8   9    25794.14    25242.75    733.29 o
   8   8   9     2930.81     3189.84    211.89 o
   9   8   9    14243.19    14657.59    453.02 o
  10   8   9     1528.52     1723.40    250.52 o
  11   8   9    12332.44    12123.69    407.61 o
  12   8   9      346.04      492.63    172.94 o
  13   8   9     6072.55     5912.19    337.62 o
   1   9   9      688.83      690.37    110.98 o
   2   9   9     1777.18     1768.19    130.04 o
   3   9   9      208.66      229.02     99.37 o
   4   9   9      492.71      442.14    112.06 o
   5   9   9      755.63      811.66    129.42 o
   6   9   9      147.11       35.18    116.14 o
   7   9   9        4.80       41.01    116.42 o
   8   9   9       31.20       16.80    123.53 o
   9   9   9       36.05       49.25    124.78 o
  10   9   9       27.73      -39.04    132.72 o
  11   9   9        0.93      -12.56    142.02 o
  12   9   9      110.55      105.37    164.53 o
  13   9   9        0.61       52.34    169.85 o
   0  10   9     5543.29     5404.75    378.76 o
   1  10   9     5913.88     5761.16    278.81 o
   2  10   9     2314.29     2476.35    168.71 o
   3  10   9    15293.85    15418.16    351.23 o
   4  10   9     1549.32     1727.63    201.92 o
   5  10   9     4795.53     4332.78    208.66 o
   6  10   9     1061.81      837.14    140.58 o
   7  10   9     8355.06     7945.37    378.98 o
   8  10   9      408.18      391.89    139.94 o
   9  10   9     6891.11     7097.52    307.38 o
  10  10   9      968.83      900.10    178.61 o
  11  10   9     3278.98     3449.79    311.08 o
  12  10   9      266.09      285.14    177.15 o
   1  11   9      315.64      254.76    147.74 o
   2  11   9      613.99      581.59    146.18 o
   3  11   9     2520.54     2605.48    192.64 o
   4  11   9      451.56      237.43    127.52 o
   5  11   9       54.62      -37.65    109.15 o
   6  11   9        1.96     -101.92    111.21 o
   7  11   9      126.00       49.77    120.13 o
   8  11   9      248.80      295.81    163.63 o
   9  11   9        5.62     -148.80    148.80 o
  10  11   9      320.08      312.78    155.78 o
  11  11   9       57.82      277.72    204.79 o
  12  11   9      347.37      413.20    210.16 o
   0  12   9      440.06      427.92    247.83 o
   1  12   9      568.44      455.72    166.77 o
   2  12   9       65.92      222.17    138.16 o
   3  12   9       13.59       56.08    137.12 o
   4  12   9       15.86     -117.33    117.33 o
   5  12   9     1486.33     1586.17    184.67 o
   6  12   9        8.62       -0.40    129.58 o
   7  12   9       31.35      -83.72    134.32 o
   8  12   9       12.16       70.27    144.35 o
   9  12   9      543.01      113.43    193.60 o
  10  12   9       29.15       20.57    175.96 o
  11  12   9      530.85      643.59    216.85 o
   1  13   9       26.29      -65.61    154.40 o
   2  13   9       85.87      115.21    143.36 o
   3  13   9      476.44      517.46    201.63 o
   4  13   9      135.76      101.84    157.01 o
   5  13   9       79.53      352.26    167.82 o
   6  13   9      110.34       -4.62    142.75 o
   7  13   9      302.26      400.03    172.61 o
   8  13   9      490.42      206.16    191.74 o
   9  13   9      240.15      273.13    218.05 o
  10  13   9      173.20       49.66    185.83 o
   0  14   9     2466.96     2296.88    368.26 o
   1  14   9     5562.05     6243.51    343.27 o
   2  14   9     1964.39     1445.20    268.44 o
   3  14   9     5999.75     6300.65    334.71 o
   4  14   9     1960.38     1789.15    262.53 o
   5  14   9     7113.25     7440.08    365.47 o
   6  14   9     2608.20     2819.34    432.21 o
   7  14   9     6115.88     6959.77    476.73 o
   8  14   9     1516.90     1004.28    242.68 o
   9  14   9     7806.24     7976.15    452.23 o
   1  15   9        3.94       62.44    241.19 o
   2  15   9        1.87     -186.21    186.21 o
   3  15   9        1.12     -156.88    156.88 o
   4  15   9       49.98      -95.20    189.45 o
   5  15   9        0.14     -198.62    211.72 o
   6  15   9       15.75     -156.93    217.31 o
   7  15   9       71.45       26.91    246.29 o
   0  16   9     1293.60     1625.46    365.94 o
   1  16   9     1495.53      955.08    279.62 o
   2  16   9      568.72      343.69    226.33 o
   3  16   9     2803.13     2707.41    374.80 o
   4  16   9      855.84      783.54    253.36 o
   5  16   9     3589.50     4082.63    488.45 o
   1  17   9        0.01     -266.67    266.67 o
   2  17   9        1.57     -262.64    262.64 o
   0   0  10    28490.71    27874.48    728.83 o
   1   0  10    79851.25    83784.88   1214.11 o
   2   0  10    13430.84    13325.61    242.88 o
   3   0  10    78384.89    81054.54   1036.09 o
   4   0  10    19034.07    19011.65    392.25 o
   5   0  10    83995.96    88533.34   1152.67 o
   6   0  10     5335.17     5636.75    211.52 o
   7   0  10    69446.59    72767.89   1150.69 o
   8   0  10     4454.40     4489.08    254.02 o
   9   0  10    34251.01    35494.45    741.01 o
  10   0  10       60.66        6.19    224.83 o
  11   0  10    13164.09    14118.32    481.19 o
  12   0  10     3102.00     3195.23    359.35 o
  13   0  10     9952.28    10632.98    637.01 o
  14   0  10      992.25     1028.13    510.27 o
  15   0  10     3948.52     3151.34    745.78 o
   1   1  10       57.05      118.51     48.54 o
   2   1  10      524.23      407.77     56.95 o
   3   1  10     1403.39     1498.80     80.53 o
   4   1  10      541.21      411.68     56.31 o
   5   1  10      361.87      319.92     64.88 o
   6   1  10     2122.50     2125.69    105.79 o
   7   1  10     1432.62     1437.45    107.46 o
   8   1  10      689.70      747.17    112.46 o
   9   1  10     1184.46     1242.48    133.97 o
  10   1  10     1621.47     1839.58    153.58 o
  11   1  10     1130.06      877.60    146.13 o
  12   1  10        0.65       90.74    128.91 o
  13   1  10      627.93      686.65    174.05 o
  14   1  10      125.00      112.85    197.94 o
  15   1  10      230.20      114.91    248.15 o
   0   2  10      879.11      984.89    198.29 o
   1   2  10    14789.73    13492.16    225.22 o
   2   2  10       83.15       38.95     46.13 o
   3   2  10     6687.88     5636.24    142.56 o
   4   2  10      571.12      423.30     59.61 o
   5   2  10     4906.56     4420.88    121.89 o
   6   2  10      367.90      409.07     75.72 o
   7   2  10     6897.51     7190.75    208.57 o
   8   2  10      257.24      128.33     94.40 o
   9   2  10     2684.25     2814.03    166.60 o
  10   2  10      106.46       35.15    115.69 o
  11   2  10      815.79      711.32    142.76 o
  12   2  10      125.83       76.96    149.26 o
  13   2  10     4008.90     3466.64    288.16 o
  14   2  10      546.82      495.64    215.92 o
  15   2  10     1612.76     1976.32    301.91 o
   1   3  10       86.88       33.81     59.89 o
   2   3  10     7234.02     6958.79    302.55 o
   3   3  10      253.46      336.48     70.63 o
   4   3  10     3837.99     3800.52    126.17 o
   5   3  10     2867.95     3093.05    105.52 o
   6   3  10     2406.11     2690.72    124.49 o
   7   3  10     1371.00     1327.69    121.03 o
   8   3  10      133.79      103.24     96.89 o
   9   3  10     1898.74     1505.62    188.86 o
  10   3  10       58.42      -36.42    125.98 o
  11   3  10        4.35       -6.24    139.48 o
  12   3  10        9.16      178.64    162.16 o
  13   3  10      391.91       59.81    171.79 o
  14   3  10       36.37      151.36    202.97 o
  15   3  10      317.60      277.92    222.61 o
   0   4  10     6192.38     6132.81    384.99 o
   1   4  10    24400.91    23393.04    338.31 o
   2   4  10      504.14      436.86     73.56 o
   3   4  10     4896.24     4542.42    152.76 o
   4   4  10      126.99       93.03     66.64 o
   5   4  10     9837.07     9635.09    225.63 o
   6   4  10     3296.42     3211.59    228.48 o
   7   4  10     3180.20     3409.88    238.37 o
   8   4  10      867.62      592.00    130.43 o
   9   4  10     1691.92     1740.98    187.50 o
  10   4  10     2010.81     2200.66    221.55 o
  11   4  10     7562.11     7700.79    326.00 o
  12   4  10       23.03       38.33    160.11 o
  13   4  10     2071.18     1897.08    247.71 o
  14   4  10      386.09      305.07    198.10 o
  15   4  10     4153.23     3487.98    361.89 o
   1   5  10     1030.86      919.84     85.04 o
   2   5  10       39.54       32.23     62.34 o
   3   5  10      527.30      559.65     83.45 o
   4   5  10      898.64      806.20     96.33 o
   5   5  10      302.25      232.05     93.35 o
   6   5  10      840.43      743.32    122.18 o
   7   5  10      145.25      -33.51     92.33 o
   8   5  10     8002.79     8094.67    360.63 o
   9   5  10      179.67      109.72    121.13 o
  10   5  10       55.35      -34.43    136.67 o
  11   5  10      767.84      736.48    187.22 o
  12   5  10       23.99     -179.74    179.74 o
  13   5  10      439.87      206.31    175.68 o
  14   5  10        3.50      334.22    195.04 o
   0   6  10    11697.78    12015.65    321.94 o
   1   6  10    43923.89    42281.65    723.24 o
   2   6  10     5465.16     5457.63    174.73 o
   3   6  10    34965.42    34256.07    740.72 o
   4   6  10     3554.78     3621.89    159.71 o
   5   6  10    41157.23    41555.98    929.73 o
   6   6  10     7876.93     7911.75    259.11 o
   7   6  10    25696.10    25568.90    882.40 o
   8   6  10      769.25      549.65    126.37 o
   9   6  10    17275.32    16998.01    381.95 o
  10   6  10     3537.26     3491.27    271.56 o
  11   6  10    15180.25    15167.17    828.69 o
  12   6  10     1230.28     1709.06    233.93 o
  13   6  10     5384.87     4653.79    330.55 o
  14   6  10     1613.31     1617.60    260.00 o
   1   7  10      587.99      465.30     89.53 o
   2   7  10      187.58      130.81     78.79 o
   3   7  10     1984.85     2035.59    134.04 o
   4   7  10      237.14      135.55     98.17 o
   5   7  10      112.68      126.63    101.48 o
   6   7  10     2103.20     2048.41    198.08 o
   7   7  10        9.64       64.10    116.69 o
   8   7  10      565.09      322.90    190.70 o
   9   7  10       24.99        0.24    110.92 o
  10   7  10        0.57       76.37    118.81 o
  11   7  10      173.88      401.93    149.99 o
  12   7  10       18.29      -66.23    148.07 o
  13   7  10       46.21       79.42    159.84 o
  14   7  10      230.50      -82.78    176.65 o
   0   8  10     1235.67     1082.05    219.90 o
   1   8  10    16538.37    16798.53    327.44 o
   2   8  10     6242.55     6629.23    226.51 o
   3   8  10    11784.29    11731.27    331.09 o
   4   8  10     2973.01     3200.25    182.03 o
   5   8  10     9112.25     9656.24    313.64 o
   6   8  10      508.62      454.96    132.06 o
   7   8  10     5884.42     5789.50    364.78 o
   8   8  10     1283.05     1331.78    171.74 o
   9   8  10     2466.40     2584.77    194.64 o
  10   8  10      209.21      137.78    136.77 o
  11   8  10      282.41      208.35    149.58 o
  12   8  10      211.47      410.50    172.52 o
  13   8  10      626.02      330.69    183.41 o
   1   9  10        5.54      -17.60    120.68 o
   2   9  10       35.87       52.31     98.56 o
   3   9  10        3.75      118.63    104.21 o
   4   9  10        3.33       57.86    106.41 o
   5   9  10      770.15      528.55    131.94 o
   6   9  10      414.66      327.38    128.14 o
   7   9  10     1778.02     2063.22    187.36 o
   8   9  10      560.28      557.79    149.06 o
   9   9  10      512.76      429.01    144.11 o
  10   9  10      307.79      131.30    146.98 o
  11   9  10      545.07      433.36    169.61 o
  12   9  10      346.88      515.58    179.58 o
  13   9  10      272.97      464.14    256.43 o
   0  10  10     2482.72     2938.30    320.33 o
   1  10  10    12248.19    12493.63    600.24 o
   2  10  10     2044.79     2081.31    187.29 o
   3  10  10     9591.83    10206.69    309.88 o
   4  10  10     1120.49      919.72    148.99 o
   5  10  10    11446.89    11786.22    342.12 o
   6  10  10     2233.94     2446.34    203.83 o
   7  10  10     7366.42     7419.67    486.49 o
   8  10  10     2975.60     3106.09    303.41 o
   9  10  10     5651.43     5994.17    373.14 o
  10  10  10     1664.80     1342.56    193.08 o
  11  10  10     4195.69     4064.05    272.89 o
  12  10  10      435.33      629.46    196.23 o
   1  11  10        0.01       32.10    135.59 o
   2  11  10      682.90      924.46    161.99 o
   3  11  10        0.04     -111.86    125.16 o
   4  11  10      616.47      755.35    169.38 o
   5  11  10       83.19      148.22    123.74 o
   6  11  10       39.46     -103.08    120.80 o
   7  11  10      359.22      108.43    170.16 o
   8  11  10        3.05      -56.12    141.41 o
   9  11  10      200.06      222.43    163.03 o
  10  11  10      359.13      432.82    166.76 o
  11  11  10      168.66      -84.49    154.33 o
   0  12  10     2672.59     2871.14    345.07 o
   1  12  10    24250.01    25070.07    730.16 o
   2  12  10     4429.07     3743.92    251.38 o
   3  12  10    19384.97    19821.56    680.84 o
   4  12  10     2496.21     2970.72    316.21 o
   5  12  10     9945.58    10225.71    540.09 o
   6  12  10     2324.28     2179.96    226.71 o
   7  12  10     4267.98     4512.08    270.95 o
   8  12  10     4414.92     4458.75    308.86 o
   9  12  10     5064.66     5290.58    354.84 o
  10  12  10     1827.74     1277.84    277.52 o
   1  13  10       79.37      126.61    161.78 o
   2  13  10      138.85      339.28    182.05 o
   3  13  10      192.69      283.11    158.04 o
   4  13  10      121.97      143.55    190.67 o
   5  13  10        4.99     -140.29    140.29 o
   6  13  10      302.61       81.08    161.13 o
   7  13  10        8.38     -157.84    173.20 o
   8  13  10       88.47       92.31    180.31 o
   9  13  10      254.38      147.05    231.46 o
   0  14  10      276.28      504.55    270.98 o
   1  14  10     2006.71     1797.34    257.01 o
   2  14  10     1232.80     1478.68    275.15 o
   3  14  10     1744.40     1188.50    209.14 o
   4  14  10      291.96      -10.60    161.06 o
   5  14  10     1494.60     1435.46    227.33 o
   6  14  10      603.18      486.29    192.72 o
   7  14  10     1008.24      909.51    271.94 o
   8  14  10      431.15      198.19    242.16 o
   1  15  10        0.33     -182.48    182.48 o
   2  15  10       22.87      -72.22    191.01 o
   3  15  10      112.43      199.24    204.43 o
   4  15  10       11.87     -163.72    163.72 o
   5  15  10      128.72      -15.40    239.85 o
   6  15  10      236.98      287.64    242.63 o
   7  15  10       94.28       29.77    246.05 o
   0  16  10       77.38      502.65    459.80 o
   1  16  10     3111.02     4194.91    362.53 o
   2  16  10      831.59     1310.84    294.51 o
   3  16  10     3009.49     3075.81    386.26 o
   4  16  10      630.50      938.33    285.04 o
   5  16  10     3431.09     3420.26    360.17 o
   1   1  11      661.00      654.11     66.02 o
   2   1  11      425.75      491.32     61.76 o
   3   1  11        2.10      -11.67     41.94 o
   4   1  11      440.65      428.91     60.33 o
   5   1  11       21.18       26.41     53.64 o
   6   1  11       27.35       29.71     60.27 o
   7   1  11     5421.35     6059.95    178.74 o
   8   1  11      115.11       82.19     92.55 o
   9   1  11     2629.38     2782.63    167.73 o
  10   1  11     1097.86     1695.11    152.47 o
  11   1  11       37.98      -68.71    115.83 o
  12   1  11      516.50      578.24    171.81 o
  13   1  11       23.34      -86.76    168.05 o
  14   1  11      226.26       18.54    374.95 o
  15   1  11      115.93      -91.81    312.93 o
   0   2  11    92068.00    88579.27   1367.00 o
   1   2  11     4166.67     3947.08    119.87 o
   2   2  11    20668.96    18474.59    274.09 o
   3   2  11     3718.09     3451.11    116.05 o
   4   2  11    37776.11    35325.78    547.42 o
   5   2  11     5428.61     5289.01    140.05 o
   6   2  11    28218.38    28815.36    509.69 o
   7   2  11     2015.79     1819.36    120.02 o
   8   2  11    16044.89    16092.25    338.12 o
   9   2  11     1284.10     1431.78    152.87 o
  10   2  11    15085.19    16260.76    771.86 o
  11   2  11     2827.65     3155.91    330.02 o
  12   2  11    10274.63    11122.45    514.49 o
  13   2  11      420.76      236.74    176.10 o
  14   2  11     4915.89     4957.17    413.58 o
  15   2  11     1028.58     1528.07    328.17 o
   1   3  11     1743.93     1505.68    105.46 o
   2   3  11      106.22      114.71     55.68 o
   3   3  11     1267.97     1303.07     84.93 o
   4   3  11      205.06      153.86     65.96 o
   5   3  11     1072.31     1066.35     84.17 o
   6   3  11      181.42       73.06    100.08 o
   7   3  11     1287.07     1368.74    183.49 o
   8   3  11       38.20      -31.89    106.59 o
   9   3  11      735.73      564.25    149.73 o
  10   3  11       88.65      -46.35    129.26 o
  11   3  11        3.70       52.62    135.00 o
  12   3  11        3.13       62.11    159.15 o
  13   3  11      153.78      223.36    176.53 o
  14   3  11        4.63     -172.61    172.61 o
  15   3  11       21.39     -431.77    431.77 o
   0   4  11   115348.12   115878.38   2583.45 o
   1   4  11    10023.95    10143.88    338.57 o
   2   4  11    41506.94    39530.05    528.26 o
   3   4  11     5696.11     5414.67    168.00 o
   4   4  11    38215.95    37256.16    728.72 o
   5   4  11      284.05      181.47     89.93 o
   6   4  11    17109.85    17223.58    511.30 o
   7   4  11       13.64      -40.45     99.20 o
   8   4  11    10833.89    11032.93    528.01 o
   9   4  11      149.35      333.75    137.93 o
  10   4  11    13463.20    13364.54    705.08 o
  11   4  11       47.74      -25.82    138.44 o
  12   4  11     8499.78     9397.70    404.21 o
  13   4  11      631.27      890.08    210.40 o
  14   4  11     5104.92     5556.48    546.68 o
   1   5  11     2632.12     2674.74    130.78 o
   2   5  11      127.20      227.82     72.51 o
   3   5  11        0.16      -65.69     65.69 o
   4   5  11      303.67      385.34     85.63 o
   5   5  11        2.82      -14.21     87.61 o
   6   5  11      470.13      572.87    118.02 o
   7   5  11      638.92      466.60    115.15 o
   8   5  11       66.97       69.18    107.22 o
   9   5  11        1.41     -116.12    116.12 o
  10   5  11       72.80      153.05    131.82 o
  11   5  11       78.97      173.20    164.36 o
  12   5  11       66.96      116.46    190.78 o
  13   5  11       20.08      198.60    185.10 o
  14   5  11       94.77      128.76    193.72 o
   0   6  11      447.12      259.61    147.29 o
   1   6  11      110.31       33.03     73.01 o
   2   6  11      794.34      669.88     92.12 o
   3   6  11      890.12      848.99    103.58 o
   4   6  11       23.20       27.76     81.91 o
   5   6  11        6.77       -5.10     97.75 o
   6   6  11     1076.84      914.99    136.73 o
   7   6  11      245.87      291.49    125.03 o
   8   6  11       79.91       59.65    109.91 o
   9   6  11      167.47      158.93    117.36 o
  10   6  11      277.29      441.44    135.28 o
  11   6  11      185.95       99.46    157.20 o
  12   6  11      129.63      101.69    169.57 o
  13   6  11      969.07      748.87    216.14 o
  14   6  11      802.39     1052.10    242.84 o
   1   7  11       88.50       39.14    100.81 o
   2   7  11       13.61      -33.88     77.56 o
   3   7  11       89.85        2.90     79.99 o
   4   7  11        0.52      -46.04     91.49 o
   5   7  11      126.47       99.82    138.40 o
   6   7  11      563.69      625.49    131.00 o
   7   7  11      600.51      568.85    135.93 o
   8   7  11     1302.54     1252.64    184.92 o
   9   7  11      184.72      150.49    119.92 o
  10   7  11      505.79      472.01    171.36 o
  11   7  11       84.84      137.62    147.60 o
  12   7  11     1277.48     1586.85    216.20 o
  13   7  11        9.08      121.51    170.48 o
   0   8  11    29418.63    26954.13    812.93 o
   1   8  11     2180.23     2220.71    187.14 o
   2   8  11    49840.90    49497.11    767.15 o
   3   8  11     4129.90     3745.82    183.07 o
   4   8  11    32026.38    31533.91    856.27 o
   5   8  11     5234.42     5494.72    236.17 o
   6   8  11    35214.44    33521.92   1122.95 o
   7   8  11     3316.50     3004.26    203.85 o
   8   8  11    19265.04    20051.40    478.08 o
   9   8  11     4671.90     4823.69    239.65 o
  10   8  11    10489.90    10979.24    431.68 o
  11   8  11     3301.64     3418.12    330.18 o
  12   8  11     4962.02     4341.96    296.92 o
  13   8  11     1402.22     1187.41    216.39 o
   1   9  11     1446.67     1521.78    181.87 o
   2   9  11      137.69      191.31    116.28 o
   3   9  11      383.66      328.76    133.89 o
   4   9  11       66.15       12.66    113.08 o
   5   9  11       53.95     -107.56    107.56 o
   6   9  11      389.90      265.08    175.67 o
   7   9  11        4.10        2.56    121.22 o
   8   9  11       24.63      126.10    127.23 o
   9   9  11      369.18      347.33    139.84 o
  10   9  11      218.20      159.63    142.87 o
  11   9  11        8.86      185.84    162.54 o
  12   9  11       25.24      -74.94    158.09 o
   0  10  11     7759.15     7349.19    441.85 o
   1  10  11     3798.68     3719.87    247.46 o
   2  10  11    26990.14    26699.25    522.13 o
   3  10  11     1932.59     1804.27    197.05 o
   4  10  11    11031.13    11342.76    372.48 o
   5  10  11     4351.71     4504.34    233.05 o
   6  10  11     5877.25     5724.29    412.99 o
   7  10  11     1854.24     1893.24    188.91 o
   8  10  11     6774.04     7363.32    457.23 o
   9  10  11     1882.47     1957.25    204.81 o
  10  10  11     2483.48     3064.22    289.24 o
  11  10  11     2052.52     2341.40    246.37 o
  12  10  11     3381.45     3988.01    404.33 o
   1  11  11        0.30     -122.29    130.35 o
   2  11  11      272.17      231.08    133.80 o
   3  11  11       12.12     -122.01    122.01 o
   4  11  11      367.77      397.76    149.96 o
   5  11  11      441.30      471.55    158.85 o
   6  11  11      132.95     -132.74    132.74 o
   7  11  11      716.60      479.90    154.67 o
   8  11  11       73.87      -14.13    141.99 o
   9  11  11      915.35      887.38    256.62 o
  10  11  11        5.20       -6.42    150.34 o
  11  11  11       33.93       88.25    170.33 o
   0  12  11     1699.23     1296.06    291.58 o
   1  12  11       34.59      -83.84    147.94 o
   2  12  11       22.23       89.54    163.46 o
   3  12  11      141.76        9.53    140.74 o
   4  12  11     1126.39     1047.69    184.93 o
   5  12  11      118.21      155.22    145.55 o
   6  12  11      288.20      139.14    178.05 o
   7  12  11       35.48       76.28    227.78 o
   8  12  11      108.53      352.41    194.03 o
   9  12  11      183.62      223.06    177.82 o
  10  12  11      439.69      408.79    179.42 o
   1  13  11        4.19       54.65    157.46 o
   2  13  11       16.77       40.17    173.94 o
   3  13  11      115.62       99.72    150.97 o
   4  13  11       10.67       18.41    152.88 o
   5  13  11       35.40      -48.61    152.41 o
   6  13  11       21.72      -85.36    161.85 o
   7  13  11      864.21      621.64    200.55 o
   8  13  11       12.78     -167.98    167.98 o
   9  13  11       72.50      -78.66    231.49 o
   0  14  11     9121.99     9425.75    574.71 o
   1  14  11      872.76      712.74    229.40 o
   2  14  11     5802.12     6360.15    379.97 o
   3  14  11      811.43      576.13    204.38 o
   4  14  11     7851.61     8409.44    422.55 o
   5  14  11     2242.95     2309.07    262.61 o
   6  14  11     6329.45     6926.55    646.78 o
   7  14  11     1472.70     1133.51    244.64 o
   8  14  11     6470.34     6744.43    501.45 o
   1  15  11        0.11      -87.37    189.42 o
   2  15  11       14.75      162.74    201.02 o
   3  15  11      115.00       20.84    204.08 o
   4  15  11        9.50        5.16    175.94 o
   5  15  11      138.22      185.89    202.45 o
   6  15  11        0.01      288.45    225.36 o
   0  16  11     4464.52     5040.78    601.07 o
   1  16  11      541.40       -3.61    222.01 o
   2  16  11     4843.00     5319.07    511.62 o
   3  16  11      663.37      986.74    256.04 o
   4  16  11     5472.16     5376.61    405.33 o
   0   0  12    62463.79    66415.76   1464.11 o
   1   0  12    15804.83    16178.71    392.90 o
   2   0  12    38358.21    37840.21    679.22 o
   3   0  12    31661.52    31873.84    507.29 o
   4   0  12    72697.65    75813.77   1014.19 o
   5   0  12    23129.71    22831.19    427.74 o
   6   0  12    33070.18    34935.99    587.59 o
   7   0  12    11205.00    11977.27    588.40 o
   8   0  12    18908.63    20071.00    683.09 o
   9   0  12     4647.09     5052.21    370.68 o
  10   0  12    14560.47    16027.08    504.44 o
  11   0  12     1617.08     2255.30    310.86 o
  12   0  12    10268.09     9146.54    680.15 o
  13   0  12     6384.38     6044.51    603.48 o
  14   0  12     4604.72     5007.37    779.42 o
  15   0  12     1174.96      717.74    499.06 o
   1   1  12       13.80      -33.96     51.06 o
   2   1  12      835.74      883.06     75.32 o
   3   1  12     8481.18     8863.52    158.01 o
   4   1  12      441.22      436.91     60.50 o
   5   1  12     2362.00     2482.81    102.51 o
   6   1  12        5.68      -38.41     67.00 o
   7   1  12     1291.62     1600.85    122.09 o
   8   1  12       55.20       82.06     92.94 o
   9   1  12        1.91      -84.42    126.58 o
  10   1  12       15.01      -23.35    125.39 o
  11   1  12       32.16       98.21    139.66 o
  12   1  12       64.41      213.39    149.96 o
  13   1  12      117.27     -183.94    230.06 o
  14   1  12      203.69      644.95    335.03 o
   0   2  12    58380.77    60714.67    963.00 o
   1   2  12     7647.47     7541.43    167.75 o
   2   2  12    41790.66    44008.99    693.97 o
   3   2  12    15652.39    15266.64    248.51 o
   4   2  12    29870.35    30815.69    344.50 o
   5   2  12     3633.85     3876.28    122.67 o
   6   2  12    11727.10    12758.84    272.09 o
   7   2  12      852.12      867.71    125.10 o
   8   2  12     7097.36     7411.19    454.89 o
   9   2  12     1225.71     1277.72    170.64 o
  10   2  12      299.15      371.19    142.89 o
  11   2  12       10.66      -33.06    131.61 o
  12   2  12     2284.77     2637.45    332.98 o
  13   2  12      876.26      889.73    209.78 o
  14   2  12     1196.97     1134.96    283.78 o
   1   3  12     3764.90     3871.78    158.69 o
   2   3  12     6651.70     6913.80    164.34 o
   3   3  12        0.16       -2.83     56.12 o
   4   3  12     1994.56     2156.99    115.94 o
   5   3  12     2233.85     2335.06    135.83 o
   6   3  12     2513.46     2683.98    160.56 o
   7   3  12       58.76      -61.70    100.07 o
   8   3  12      721.36      839.50    178.64 o
   9   3  12        4.25       33.35    124.77 o
  10   3  12       42.99      -80.07    123.19 o
  11   3  12       93.03       89.42    140.28 o
  12   3  12      437.89       72.93    161.80 o
  13   3  12        5.72     -168.68    168.68 o
  14   3  12      201.27        6.43    197.79 o
   0   4  12    38512.81    41952.96    735.45 o
   1   4  12    12787.29    13827.36    339.86 o
   2   4  12    16627.44    16680.47    260.07 o
   3   4  12     1278.39     1244.98    105.36 o
   4   4  12    11402.53    12192.36    294.33 o
   5   4  12     6005.27     6420.51    231.87 o
   6   4  12    14390.01    14860.64    333.38 o
   7   4  12     2794.21     3087.26    194.19 o
   8   4  12     1639.91     1692.27    166.89 o
   9   4  12     2506.55     2652.70    294.72 o
  10   4  12     8323.89     8750.42    441.77 o
  11   4  12     2325.23     2503.69    262.47 o
  12   4  12     1991.67     2445.44    307.47 o
  13   4  12      304.38       39.52    171.57 o
  14   4  12     2290.36     2520.27    290.27 o
   1   5  12      375.99      343.58     81.89 o
   2   5  12     1887.62     1873.60    116.44 o
   3   5  12      133.69      -41.24     74.07 o
   4   5  12      404.20      303.94     86.89 o
   5   5  12      915.68      887.51    124.04 o
   6   5  12        1.23      -41.12     97.00 o
   7   5  12      930.53      713.61    127.69 o
   8   5  12      165.45       51.08    106.17 o
   9   5  12        2.51     -119.86    119.86 o
  10   5  12      116.62      101.58    137.74 o
  11   5  12      234.89      467.32    161.49 o
  12   5  12       19.05      -80.66    158.13 o
  13   5  12        1.71       38.47    171.76 o
  14   5  12        1.31      170.95    249.24 o
   0   6  12    30928.60    31948.41    799.89 o
   1   6  12    14783.45    14567.28    364.15 o
   2   6  12    38222.09    38013.80    495.25 o
   3   6  12     6833.66     6443.34    204.46 o
   4   6  12    41628.09    41684.95    862.40 o
   5   6  12     6968.24     6884.68    325.65 o
   6   6  12    28306.92    28885.42    715.32 o
   7   6  12     2072.50     2105.38    163.20 o
   8   6  12    16761.60    16374.39    548.03 o
   9   6  12      659.91      697.62    161.87 o
  10   6  12    22440.49    23758.11    759.70 o
  11   6  12     1518.82     1305.22    192.48 o
  12   6  12     9211.94     9829.18    431.95 o
  13   6  12      426.62      400.51    199.67 o
   1   7  12       66.68      200.90    112.20 o
   2   7  12      124.63      -68.99     96.85 o
   3   7  12     3712.44     3653.08    186.52 o
   4   7  12     3214.29     2946.70    177.72 o
   5   7  12      438.45      299.50    113.30 o
   6   7  12        5.49      -27.12    114.08 o
   7   7  12       47.81        8.50    112.25 o
   8   7  12       65.54      124.47    112.19 o
   9   7  12      957.40      932.89    145.37 o
  10   7  12      556.74      547.40    145.51 o
  11   7  12       75.22       75.23    145.45 o
  12   7  12      228.87       33.29    233.69 o
  13   7  12        8.00       35.29    172.47 o
   0   8  12     4070.38     3680.15    276.80 o
   1   8  12       75.69     -111.76    111.76 o
   2   8  12     3178.17     3313.44    197.45 o
   3   8  12     3621.31     3248.94    195.57 o
   4   8  12     1521.84     1621.99    193.03 o
   5   8  12      291.73      329.72    122.78 o
   6   8  12     2700.51     2368.83    251.01 o
   7   8  12      948.87      965.67    154.33 o
   8   8  12      949.09      996.67    147.85 o
   9   8  12      820.43      669.20    145.62 o
  10   8  12      162.53      -30.51    143.32 o
  11   8  12      295.55      362.80    161.16 o
  12   8  12      331.33      475.82    173.24 o
  13   8  12      489.53      355.84    188.84 o
   1   9  12        0.37     -122.71    122.71 o
   2   9  12       52.24      116.00    120.48 o
   3   9  12     1131.71      968.74    161.98 o
   4   9  12     1327.64     1140.03    213.83 o
   5   9  12       69.54      -25.38    130.80 o
   6   9  12        3.23      246.57    125.41 o
   7   9  12      817.93     1053.21    160.82 o
   8   9  12        0.29       -7.58    137.44 o
   9   9  12       43.66       38.61    128.42 o
  10   9  12        0.31       62.46    137.72 o
  11   9  12      201.91      182.24    164.58 o
  12   9  12      122.63      301.40    178.28 o
   0  10  12     2253.35     2464.83    307.66 o
   1  10  12      737.11      743.06    168.43 o
   2  10  12     1093.01     1165.97    169.99 o
   3  10  12       82.90       75.42    124.38 o
   4  10  12     2407.03     2389.24    266.73 o
   5  10  12       12.83     -120.00    120.00 o
   6  10  12     4317.75     4841.78    376.15 o
   7  10  12      374.31      308.88    141.57 o
   8  10  12     5643.01     5917.89    418.39 o
   9  10  12      294.56       62.10    142.13 o
  10  10  12     6201.74     6111.50    332.88 o
  11  10  12       77.36      112.10    166.71 o
   1  11  12       86.85     -133.52    133.52 o
   2  11  12       30.91     -108.78    141.55 o
   3  11  12        5.80      178.83    150.79 o
   4  11  12      769.43      830.13    214.86 o
   5  11  12      594.10      621.69    168.03 o
   6  11  12      293.04      280.80    155.55 o
   7  11  12        0.03       15.56    147.38 o
   8  11  12      407.53      388.02    182.77 o
   9  11  12        0.13      -24.40    158.65 o
  10  11  12      742.28      447.08    175.18 o
  11  11  12        3.68      -29.25    171.27 o
   0  12  12    10515.14    10874.12    563.51 o
   1  12  12     4472.36     4187.68    276.61 o
   2  12  12    11789.24    11284.86    449.43 o
   3  12  12     3750.58     3673.75    265.02 o
   4  12  12     9797.52    10116.24    389.37 o
   5  12  12     2158.66     1940.78    223.60 o
   6  12  12     6737.30     6416.02    338.46 o
   7  12  12     5028.18     4694.74    309.97 o
   8  12  12     5045.87     5130.22    373.40 o
   9  12  12     4383.23     4225.40    492.63 o
  10  12  12     6805.34     7732.15    544.11 o
   1  13  12      551.29      835.21    249.00 o
   2  13  12        0.10      -24.51    174.27 o
   3  13  12       36.23      -34.35    148.07 o
   4  13  12       25.94       45.14    155.95 o
   5  13  12        3.37       77.39    165.93 o
   6  13  12       16.21      183.90    165.68 o
   7  13  12        0.08     -118.24    166.21 o
   8  13  12      121.59       88.31    191.30 o
   9  13  12       59.00       60.35    207.30 o
   0  14  12      202.20      318.32    269.80 o
   1  14  12      441.23      309.50    192.01 o
   2  14  12      136.70       -3.87    190.66 o
   3  14  12      158.68      151.59    199.67 o
   4  14  12       98.87      -60.12    167.74 o
   5  14  12       75.98       67.28    168.90 o
   6  14  12      790.85      911.64    300.50 o
   7  14  12      189.86      230.56    217.43 o
   8  14  12      811.50      794.67    647.65 o
   1  15  12       30.51       65.71    206.23 o
   2  15  12      149.18     -174.46    205.73 o
   3  15  12        4.44      -42.93    201.51 o
   4  15  12        0.15      -76.67    177.17 o
   5  15  12      229.11      122.03    192.24 o
   6  15  12        4.08      174.79    198.38 o
   0  16  12     3064.56     3771.92    559.12 o
   1  16  12      576.86      827.01    255.71 o
   2  16  12     1989.89     2152.20    304.86 o
   3  16  12     2196.33     2453.97    325.68 o
   1   1  13      116.50       -7.59     56.25 o
   2   1  13      202.46      201.64     68.09 o
   3   1  13      149.15      103.00     49.96 o
   4   1  13     2963.27     3128.07    106.38 o
   5   1  13      492.03      419.46     75.89 o
   6   1  13     1090.74     1152.38    110.47 o
   7   1  13       37.99      -67.90     99.71 o
   8   1  13     1257.66     1285.10    143.76 o
   9   1  13      700.65      931.44    229.13 o
  10   1  13      185.02       61.35    132.79 o
  11   1  13     1544.73     1505.51    223.05 o
  12   1  13       17.61     -164.27    204.50 o
  13   1  13      117.80        7.10    250.02 o
  14   1  13      440.81      660.69    350.08 o
   0   2  13     3275.84     3306.63    190.76 o
   1   2  13    65415.84    65694.48    721.35 o
   2   2  13     2943.12     2759.94    117.80 o
   3   2  13    36088.54    35783.82    437.52 o
   4   2  13     5423.83     5381.68    149.21 o
   5   2  13    41518.16    43499.68    492.76 o
   6   2  13     6425.84     6544.90    284.00 o
   7   2  13    13384.22    13500.34    339.65 o
   8   2  13     2937.91     2951.38    202.93 o
   9   2  13    18396.36    18441.03    462.90 o
  10   2  13     5706.71     6687.53    513.77 o
  11   2  13    17118.07    17567.29    534.56 o
  12   2  13     1647.31     1739.16    213.39 o
  13   2  13     6653.14     6917.39    429.78 o
  14   2  13     1306.96     1433.93    343.82 o
   1   3  13       37.56       37.00     55.16 o
   2   3  13      294.02      249.15     72.85 o
   3   3  13       56.84       41.01     59.49 o
   4   3  13     1797.44     1707.78    130.61 o
   5   3  13      150.53      182.46     87.05 o
   6   3  13      508.57      471.80    103.76 o
   7   3  13        6.93       -5.13    100.98 o
   8   3  13       71.62       -6.91    119.74 o
   9   3  13      143.37      226.31    132.16 o
  10   3  13      245.80      267.68    168.23 o
  11   3  13        3.26      -87.51    137.70 o
  12   3  13       31.24        2.85    150.65 o
  13   3  13      103.71       51.64    175.72 o
  14   3  13       18.45     -150.83    217.88 o
   0   4  13     1726.96     1788.34    158.63 o
   1   4  13    23757.65    22620.69    452.31 o
   2   4  13     3482.38     3471.60    142.50 o
   3   4  13    17467.88    15239.35    293.37 o
   4   4  13     3973.51     3862.66    257.96 o
   5   4  13    15992.17    15399.64    374.44 o
   6   4  13     2268.43     2445.89    227.41 o
   7   4  13     6451.98     6824.71    234.85 o
   8   4  13     1282.91     1379.38    157.58 o
   9   4  13    18360.47    18697.08    633.61 o
  10   4  13      717.76      504.02    156.13 o
  11   4  13    13560.80    14345.30    471.28 o
  12   4  13      829.91      705.40    202.87 o
  13   4  13     6802.31     6969.29    682.35 o
  14   4  13      776.54      879.52    228.50 o
   1   5  13        0.93        8.98     93.39 o
   2   5  13      594.08      555.48    104.80 o
   3   5  13      967.63     1176.78    110.22 o
   4   5  13     1021.21     1068.54    124.77 o
   5   5  13        8.42      -27.19     98.22 o
   6   5  13      438.77      318.00    117.52 o
   7   5  13       52.01       16.55    103.52 o
   8   5  13        1.20      -12.37    106.79 o
   9   5  13      268.17      190.04    139.28 o
  10   5  13       79.54      103.39    142.26 o
  11   5  13      219.97      489.55    193.51 o
  12   5  13      100.19      -79.16    170.47 o
  13   5  13      135.79       31.63    179.68 o
  14   5  13       15.62       79.92    203.68 o
   0   6  13       53.41       17.10    141.81 o
   1   6  13      729.38      598.26    125.91 o
   2   6  13       49.58      -75.31     87.28 o
   3   6  13      893.28      820.75    126.98 o
   4   6  13      133.94      144.27    110.30 o
   5   6  13     2958.16     2930.25    182.67 o
   6   6  13        0.45      -71.72    105.93 o
   7   6  13      835.92      726.24    129.66 o
   8   6  13      187.51      194.80    118.94 o
   9   6  13       12.61      -70.81    117.15 o
  10   6  13      436.48      432.07    143.37 o
  11   6  13       11.28     -155.96    155.96 o
  12   6  13      144.66      129.28    157.01 o
  13   6  13        5.91       96.86    172.24 o
   1   7  13      180.98      178.06    128.93 o
   2   7  13      471.53      567.84    122.86 o
   3   7  13      903.86      750.77    131.19 o
   4   7  13     2343.14     2365.79    196.24 o
   5   7  13     1413.51     1247.46    150.82 o
   6   7  13     1929.85     2172.50    182.30 o
   7   7  13        0.27      -88.31    114.31 o
   8   7  13      749.55      707.51    137.94 o
   9   7  13       50.75      -23.59    122.70 o
  10   7  13       92.13     -127.21    127.21 o
  11   7  13      285.34      329.88    155.22 o
  12   7  13      194.12      234.99    209.39 o
  13   7  13      116.75      268.38    184.37 o
   0   8  13      721.10      365.41    189.07 o
   1   8  13     5419.46     4767.90    247.70 o
   2   8  13       74.37      206.71    119.92 o
   3   8  13    15033.21    15084.27    469.36 o
   4   8  13      122.63       81.54    129.48 o
   5   8  13    13030.88    13156.43    666.44 o
   6   8  13       29.14      -33.51    113.29 o
   7   8  13    19515.54    19009.87    442.26 o
   8   8  13      177.80      232.64    125.85 o
   9   8  13     9856.37     9741.32    321.67 o
  10   8  13      600.41      405.68    159.66 o
  11   8  13     6955.35     6442.55    410.01 o
  12   8  13      356.99      339.21    176.61 o
   1   9  13       53.05      113.77    130.20 o
   2   9  13     1867.41     1690.85    175.49 o
   3   9  13     2251.65     2576.04    210.35 o
   4   9  13        1.35     -122.43    122.43 o
   5   9  13     1028.30      855.39    170.17 o
   6   9  13      276.27      303.17    144.41 o
   7   9  13      846.32      747.83    171.52 o
   8   9  13      214.42      211.09    160.45 o
   9   9  13      184.69      356.66    148.89 o
  10   9  13      194.11      266.17    155.72 o
  11   9  13       76.08       30.04    158.66 o
  12   9  13      149.33      106.96    178.52 o
   0  10  13     2451.24     1953.92    298.46 o
   1  10  13    29823.96    28539.77    652.58 o
   2  10  13      702.31      690.51    198.35 o
   3  10  13    38137.33    36958.85   1006.00 o
   4  10  13      797.03      805.47    164.47 o
   5  10  13    13565.34    12825.79    463.09 o
   6  10  13     1122.11     1218.35    184.88 o
   7  10  13    14396.15    14808.16    575.64 o
   8  10  13       54.41        5.05    150.57 o
   9  10  13     5280.95     5769.12    304.43 o
  10  10  13      515.46      302.91    166.85 o
  11  10  13     4524.80     5031.77    317.64 o
   1  11  13     2012.58     2151.41    220.02 o
   2  11  13      530.49      451.35    173.17 o
   3  11  13       96.29       11.48    131.11 o
   4  11  13      749.90      540.36    156.92 o
   5  11  13      587.98      374.78    158.15 o
   6  11  13       38.55       40.76    147.61 o
   7  11  13      395.38      130.00    162.68 o
   8  11  13        2.55     -153.11    153.95 o
   9  11  13      537.95      398.64    207.11 o
  10  11  13        0.84      150.34    179.28 o
   0  12  13       26.68     -120.23    208.09 o
   1  12  13      482.91      639.06    174.68 o
   2  12  13       10.72     -121.66    161.10 o
   3  12  13      331.13      219.96    160.49 o
   4  12  13       18.09       22.23    152.46 o
   5  12  13     1190.84      990.24    196.57 o
   6  12  13        2.78       90.46    158.32 o
   7  12  13       14.50       25.84    163.16 o
   8  12  13      125.67      224.19    188.91 o
   9  12  13      313.24      200.52    205.11 o
   1  13  13        0.06      -34.22    169.03 o
   2  13  13       24.68      -68.26    173.03 o
   3  13  13       27.67     -159.87    172.71 o
   4  13  13      522.84      340.01    174.11 o
   5  13  13      115.73       34.99    166.75 o
   6  13  13        8.82     -135.01    203.96 o
   7  13  13        1.72      167.56    180.37 o
   8  13  13       48.31       12.53    198.96 o
   0  14  13      923.71     1066.04    303.33 o
   1  14  13    14515.32    14949.03    544.45 o
   2  14  13      314.27      264.23    203.70 o
   3  14  13    10907.90    11943.68    822.04 o
   4  14  13      537.30      594.31    191.95 o
   5  14  13    12408.59    13767.39    493.59 o
   6  14  13     1577.61     1624.91    290.29 o
   7  14  13     7295.23     8581.83    482.69 o
   1  15  13        1.41      -38.99    197.54 o
   2  15  13      114.01      -46.76    210.79 o
   3  15  13      182.41       98.76    213.22 o
   4  15  13      705.56      771.01    251.25 o
   5  15  13       63.74        5.42    191.63 o
   0  16  13       90.74     -258.85    323.63 o
   1  16  13     3584.51     3519.90    460.52 o
   2  16  13       54.63      107.15    222.73 o
   0   0  14      470.12      240.22    147.74 o
   1   0  14     4884.81     5260.28    282.63 o
   2   0  14     1448.62     1365.60    129.79 o
   3   0  14    19403.29    18245.30    337.11 o
   4   0  14    21917.18    22217.47    479.54 o
   5   0  14    31164.95    33233.85    591.67 o
   6   0  14    11879.35    11842.01    499.76 o
   7   0  14    15655.88    14889.80    645.76 o
   8   0  14    11747.74    11733.67    500.41 o
   9   0  14    19649.44    21189.22    685.73 o
  10   0  14     2253.29     2517.50    409.52 o
  11   0  14    16934.08    17650.89    892.57 o
  12   0  14     5323.08     5973.60    584.45 o
  13   0  14     6721.67     6890.83   1488.75 o
  14   0  14     1037.61      246.72    465.41 o
   1   1  14       42.03       22.11     62.13 o
   2   1  14     2048.03     2189.84    110.83 o
   3   1  14      204.39      216.12     62.62 o
   4   1  14     2048.87     2096.07    106.75 o
   5   1  14       70.92      -69.56     69.56 o
   6   1  14     1062.86     1161.72    113.93 o
   7   1  14      104.15      143.77    113.69 o
   8   1  14       12.69       -7.49    121.77 o
   9   1  14      181.85      298.76    153.16 o
  10   1  14     1585.90     1789.05    243.39 o
  11   1  14      703.79      305.63    213.21 o
  12   1  14        0.18      -43.92    211.08 o
  13   1  14       73.07     -105.82    217.16 o
  14   1  14      522.52      676.93    340.92 o
   0   2  14      206.61      340.13    108.07 o
   1   2  14     3047.54     2892.78    136.16 o
   2   2  14      521.33      473.31     76.97 o
   3   2  14     4514.21     4410.27    144.62 o
   4   2  14     7280.82     7336.26    180.91 o
   5   2  14     6354.86     6256.62    173.44 o
   6   2  14     1899.01     1968.76    168.02 o
   7   2  14     4448.17     4463.18    224.03 o
   8   2  14     5509.46     5856.30    261.46 o
   9   2  14     1663.22     1343.38    207.72 o
  10   2  14     1347.76     1214.14    180.93 o
  11   2  14      656.12      751.76    196.23 o
  12   2  14     1986.37     1464.35    309.05 o
  13   2  14     1944.89     2407.94    801.69 o
  14   2  14     1500.73     1305.97    364.58 o
   1   3  14      905.00      996.60     98.21 o
   2   3  14     1373.91     1537.90    108.23 o
   3   3  14      858.36      767.27    102.20 o
   4   3  14       11.31      -74.58     74.80 o
   5   3  14     1501.65     1438.73    127.69 o
   6   3  14      775.87      557.84    118.96 o
   7   3  14     1320.57     1303.63    158.45 o
   8   3  14       58.90       84.99    120.63 o
   9   3  14        6.19        7.23    123.74 o
  10   3  14        1.25      157.57    134.72 o
  11   3  14      104.49      206.57    152.62 o
  12   3  14       44.03        0.23    154.15 o
  13   3  14      103.13      376.65    219.57 o
  14   3  14      103.45      -29.44    279.70 o
   0   4  14     5847.54     5820.53    280.04 o
   1   4  14    11273.37    11393.22    246.45 o
   2   4  14     2113.65     1551.85    151.19 o
   3   4  14     1702.89     1624.87    121.82 o
   4   4  14      767.95      823.42    105.63 o
   5   4  14     9439.11     9254.70    272.87 o
   6   4  14     1398.65     1250.26    133.22 o
   7   4  14     4475.83     4573.83    206.11 o
   8   4  14      173.11      191.16    121.79 o
   9   4  14     4755.83     5154.47    266.06 o
  10   4  14     3576.20     3454.64    351.49 o
  11   4  14     4091.35     4010.49    271.96 o
  12   4  14      917.09      569.86    200.00 o
  13   4  14     1562.16     2416.41    271.83 o
  14   4  14      554.33      655.45    267.01 o
   1   5  14       22.30       89.68    107.27 o
   2   5  14      542.03      591.25    109.75 o
   3   5  14     3399.36     3071.29    177.08 o
   4   5  14     4039.26     4173.75    193.79 o
   5   5  14     2995.07     3372.69    185.81 o
   6   5  14      501.36      362.22    123.04 o
   7   5  14      256.24      212.83    108.91 o
   8   5  14      102.89       63.66    111.05 o
   9   5  14      107.75      328.17    130.15 o
  10   5  14      238.79      293.04    138.80 o
  11   5  14       67.62      135.90    157.75 o
  12   5  14      440.13      383.10    186.70 o
  13   5  14        9.81       16.02    187.37 o
   0   6  14    10570.85    10108.87    451.73 o
   1   6  14    26652.82    25385.95    592.23 o
   2   6  14    17622.19    17924.08    385.44 o
   3   6  14    32598.46    31908.72    848.15 o
   4   6  14    12821.33    12910.56    369.87 o
   5   6  14    26532.90    26678.68    759.10 o
   6   6  14    11868.53    12123.93    335.58 o
   7   6  14    11462.63    11795.84    467.13 o
   8   6  14     6322.78     5877.61    243.39 o
   9   6  14    15008.08    15441.23    716.28 o
  10   6  14     7248.13     7170.90    388.89 o
  11   6  14     9377.47     9566.65    427.45 o
  12   6  14     4142.05     4415.92    367.39 o
  13   6  14     4844.03     5089.71    380.90 o
   1   7  14     2135.12     2166.23    187.26 o
   2   7  14      458.25      490.21    121.17 o
   3   7  14      204.23      -74.12    114.42 o
   4   7  14     1724.29     1433.86    185.99 o
   5   7  14       31.72      -48.88    123.89 o
   6   7  14      489.08      454.98    131.29 o
   7   7  14      756.02      673.87    145.45 o
   8   7  14       66.44      151.95    117.77 o
   9   7  14        1.32       63.33    128.49 o
  10   7  14       88.41       13.36    135.62 o
  11   7  14      133.48      106.33    173.90 o
  12   7  14      177.36      180.01    168.20 o
  13   7  14      274.45      388.07    208.26 o
   0   8  14       13.09      135.73    176.12 o
   1   8  14     2302.46     2166.95    197.77 o
   2   8  14     1616.25     1559.70    182.29 o
   3   8  14     2117.26     1848.06    191.71 o
   4   8  14     1807.17     1838.70    192.53 o
   5   8  14     3581.12     3171.95    232.53 o
   6   8  14      630.69      775.71    167.38 o
   7   8  14     5850.02     6173.34    307.55 o
   8   8  14      879.48      893.95    152.22 o
   9   8  14     2112.60     1837.43    182.97 o
  10   8  14       14.85        6.67    136.64 o
  11   8  14     2420.02     2651.33    246.71 o
  12   8  14       13.31       33.19    167.23 o
   1   9  14      461.64      266.66    142.02 o
   2   9  14      267.91      159.69    144.75 o
   3   9  14       10.28      191.66    130.90 o
   4   9  14      214.46      177.08    137.05 o
   5   9  14       50.79      270.03    137.81 o
   6   9  14      622.47      407.07    153.28 o
   7   9  14     1138.54      966.08    183.76 o
   8   9  14      187.77       66.61    152.52 o
   9   9  14       55.22       63.25    148.89 o
  10   9  14     1053.00      951.42    255.51 o
  11   9  14      399.16      394.66    176.06 o
   0  10  14     9836.62     9778.61    697.69 o
   1  10  14    20181.02    20564.47    515.90 o
   2  10  14    12330.90    13358.70    419.96 o
   3  10  14     8480.14     8306.12    334.52 o
   4  10  14     3747.23     3559.27    290.89 o
   5  10  14     7088.26     7375.15    330.35 o
   6  10  14     1173.02     1210.23    230.56 o
   7  10  14     5903.98     5886.53    449.47 o
   8  10  14     1544.89     1416.57    216.18 o
   9  10  14     3791.91     4219.53    278.09 o
  10  10  14      891.08      843.96    229.62 o
  11  10  14     2956.85     2352.43    284.89 o
   1  11  14      259.23      193.22    150.20 o
   2  11  14       88.37      285.07    165.50 o
   3  11  14       15.68      -56.07    128.77 o
   4  11  14        0.41     -132.42    132.42 o
   5  11  14      173.53       44.99    153.11 o
   6  11  14       12.46      175.45    147.55 o
   7  11  14      251.47      199.09    166.57 o
   8  11  14        0.04      -42.29    168.81 o
   9  11  14        1.76     -161.22    161.22 o
  10  11  14       82.25       66.10    205.63 o
   0  12  14     4669.02     5033.62    431.81 o
   1  12  14     7667.84     7909.10    391.07 o
   2  12  14     3793.25     3875.61    309.22 o
   3  12  14     8282.38     9012.09    422.99 o
   4  12  14      946.37     1178.22    247.94 o
   5  12  14     8744.71     9073.33    387.32 o
   6  12  14      380.49      520.76    177.70 o
   7  12  14     9008.26     9301.72    518.96 o
   8  12  14      763.09      800.57    214.07 o
   9  12  14     9324.79     9840.37    606.10 o
   1  13  14       51.32      -19.25    178.38 o
   2  13  14     1041.76     1015.99    372.43 o
   3  13  14      156.59      188.53    183.64 o
   4  13  14      390.85      496.51    183.93 o
   5  13  14      197.04      120.47    163.60 o
   6  13  14      318.91      297.00    185.17 o
   7  13  14       91.98      179.03    182.70 o
   8  13  14      200.49      385.23    222.18 o
   0  14  14      895.29      122.75    370.09 o
   1  14  14      772.67      758.26    244.35 o
   2  14  14      456.59      400.40    207.41 o
   3  14  14      222.03       -6.86    200.25 o
   4  14  14       24.07      -98.82    176.06 o
   5  14  14      215.13      211.79    185.15 o
   6  14  14      221.58      383.93    200.81 o
   1  15  14       86.74      137.53    282.35 o
   2  15  14       14.96      -37.65    218.18 o
   3  15  14       41.11     -122.59    204.37 o
   4  15  14       17.97      -66.69    217.43 o
   1   1  15     1670.41     1657.25    103.16 o
   2   1  15       88.56      -61.77     61.77 o
   3   1  15      220.73      217.39     65.80 o
   4   1  15       84.30        7.85     65.08 o
   5   1  15     1203.56     1101.65     97.43 o
   6   1  15      143.65      109.15     99.00 o
   7   1  15     3197.70     3282.69    235.96 o
   8   1  15       17.07     -130.71    130.71 o
   9   1  15      995.24      898.22    188.70 o
  10   1  15      375.73      -78.89    157.06 o
  11   1  15       35.45       70.28    197.29 o
  12   1  15       12.82      -69.29    205.76 o
  13   1  15        5.33      109.85    235.06 o
  14   1  15        3.34     -247.28    247.28 o
   0   2  15    64023.09    62893.65   1044.10 o
   1   2  15     1313.34     1430.78    120.89 o
   2   2  15    32588.53    31568.15    418.76 o
   3   2  15      648.08      605.75     95.17 o
   4   2  15    32801.61    32492.28    542.63 o
   5   2  15      581.55      525.32    101.30 o
   6   2  15    18876.79    19449.42    367.04 o
   7   2  15      167.22       48.92    170.75 o
   8   2  15    16359.55    16057.26    578.44 o
   9   2  15      503.76      625.44    169.14 o
  10   2  15    19778.20    20645.52    750.34 o
  11   2  15      314.40      490.70    193.35 o
  12   2  15    12423.71    14001.23    600.70 o
  13   2  15      304.45      795.68    294.55 o
  14   2  15     6138.35     6372.60    551.79 o
   1   3  15      156.06      179.32     76.93 o
   2   3  15      227.92      186.85     85.93 o
   3   3  15     1480.67     1473.41    118.47 o
   4   3  15        0.03      152.31     84.66 o
   5   3  15        0.16      -60.34     89.01 o
   6   3  15      151.76       88.51     99.08 o
   7   3  15       65.24      -49.18    100.35 o
   8   3  15       28.21     -114.81    114.81 o
   9   3  15       80.77      124.90    132.50 o
  10   3  15       52.51      129.45    161.99 o
  11   3  15        9.44      118.32    173.34 o
  12   3  15      274.30       82.07    190.93 o
  13   3  15        1.92      211.35    332.15 o
   0   4  15    42648.41    43875.08    949.37 o
   1   4  15      716.19      867.58    117.15 o
   2   4  15    26777.55    26273.62    515.96 o
   3   4  15     1403.63     1551.59    143.27 o
   4   4  15    26193.18    25567.96    515.44 o
   5   4  15     3660.86     3748.05    220.55 o
   6   4  15    11558.16    11634.10    300.00 o
   7   4  15     1343.60     1177.51    138.25 o
   8   4  15    19558.03    20517.24    507.88 o
   9   4  15      956.84      676.78    145.86 o
  10   4  15    19381.82    19484.36    669.55 o
  11   4  15      419.41      326.60    160.41 o
  12   4  15    11455.96    11835.69    881.62 o
  13   4  15      151.59      306.59    232.72 o
   1   5  15      487.01      537.28    112.31 o
   2   5  15      481.13      529.11    129.90 o
   3   5  15     1894.24     2107.96    219.41 o
   4   5  15     1513.79     1703.66    170.75 o
   5   5  15      109.25      164.95    110.20 o
   6   5  15      496.97      503.22    129.70 o
   7   5  15        1.75       -6.87    103.39 o
   8   5  15      942.72      818.84    152.42 o
   9   5  15      174.42       72.13    124.83 o
  10   5  15      204.51      282.04    146.97 o
  11   5  15      124.62      148.07    145.07 o
  12   5  15        1.34     -108.97    152.08 o
  13   5  15        4.03      -59.87    224.05 o
   0   6  15     1438.33     1723.72    264.87 o
   1   6  15       52.25       98.43    115.95 o
   2   6  15        8.80       83.82    115.51 o
   3   6  15       45.89       95.50    106.72 o
   4   6  15      386.92      360.90    129.71 o
   5   6  15       98.74       73.17    121.41 o
   6   6  15     2380.48     2294.40    202.99 o
   7   6  15      225.36      132.09    111.23 o
   8   6  15       22.36       45.90    111.96 o
   9   6  15      336.09      324.48    135.87 o
  10   6  15        4.39      -57.85    132.49 o
  11   6  15        5.16     -116.92    141.59 o
  12   6  15      100.10      260.23    173.00 o
  13   6  15        1.30      -98.23    171.14 o
   1   7  15      229.41      112.84    156.00 o
   2   7  15        3.99       -0.40    113.58 o
   3   7  15      258.00       61.07    121.53 o
   4   7  15       74.19       45.66    173.45 o
   5   7  15      885.61      719.80    153.78 o
   6   7  15       96.07       44.64    129.84 o
   7   7  15        4.90      234.68    137.52 o
   8   7  15      411.86      491.11    180.68 o
   9   7  15       29.15       23.36    128.43 o
  10   7  15      609.60      554.68    161.65 o
  11   7  15       81.91       14.76    165.51 o
  12   7  15     1374.74     1028.44    215.65 o
   0   8  15     6635.82     6357.99    599.86 o
   1   8  15     1993.23     1845.40    182.59 o
   2   8  15    20777.60    21005.10    504.03 o
   3   8  15        4.41       70.14    125.03 o
   4   8  15    17286.19    17111.77    562.69 o
   5   8  15     1971.75     1681.87    196.81 o
   6   8  15    23748.11    22461.14    534.10 o
   7   8  15     2007.95     2061.17    216.94 o
   8   8  15    15442.43    15295.54    560.12 o
   9   8  15     2718.84     2909.91    238.42 o
  10   8  15     8254.87     8301.79    561.02 o
  11   8  15     1762.37     1389.04    210.12 o
  12   8  15     5853.76     5706.03    505.72 o
   1   9  15      600.89      347.61    152.56 o
   2   9  15       81.50       53.59    146.52 o
   3   9  15      253.81      569.08    186.00 o
   4   9  15        0.32       23.52    130.74 o
   5   9  15      317.74      259.92    143.28 o
   6   9  15      868.16      620.74    166.21 o
   7   9  15       32.19     -134.23    134.23 o
   8   9  15      524.94      389.38    164.17 o
   9   9  15      681.61      388.48    161.30 o
  10   9  15      741.53      433.65    192.72 o
  11   9  15       70.77      129.98    184.71 o
   0  10  15      237.75      530.52    313.75 o
   1  10  15      333.90      507.05    172.19 o
   2  10  15     4676.85     4883.16    309.22 o
   3  10  15       21.74      160.50    149.73 o
   4  10  15     2908.88     3039.42    242.80 o
   5  10  15      205.90      221.28    154.99 o
   6  10  15     6630.62     6283.46    322.88 o
   7  10  15       62.22       37.99    151.64 o
   8  10  15     5559.35     5837.20    358.60 o
   9  10  15        0.81      -11.98    171.73 o
  10  10  15     5156.34     5581.87    395.06 o
   1  11  15       16.81      156.95    162.48 o
   2  11  15      139.72      -80.73    152.67 o
   3  11  15       32.51     -156.12    156.12 o
   4  11  15       65.94       -1.13    171.11 o
   5  11  15      211.00      117.98    153.38 o
   6  11  15       49.87     -155.89    155.89 o
   7  11  15       60.46       56.50    164.87 o
   8  11  15        0.89      182.53    168.76 o
   9  11  15       63.55     -133.57    209.96 o
  10  11  15       25.41       44.90    194.98 o
   0  12  15       47.57      234.81    228.45 o
   1  12  15      170.88      186.58    173.26 o
   2  12  15        1.45       -4.82    168.17 o
   3  12  15        4.12       38.28    173.51 o
   4  12  15      331.56      273.02    172.10 o
   5  12  15      562.53      439.15    175.09 o
   6  12  15        1.39     -154.66    160.61 o
   7  12  15      185.74      152.36    216.35 o
   8  12  15       33.73      201.94    188.25 o
   9  12  15      280.00      729.04    338.69 o
   1  13  15        0.04       68.55    183.02 o
   2  13  15        2.34      100.85    183.69 o
   3  13  15      489.98      593.11    214.30 o
   4  13  15      211.96      238.06    179.13 o
   5  13  15      427.70       73.65    173.07 o
   6  13  15      203.25      390.09    192.96 o
   7  13  15       25.19       -3.95    181.47 o
   0  14  15     7791.01     7980.81   2077.53 o
   1  14  15      493.77      575.61    253.26 o
   2  14  15     5544.11     5589.96    519.74 o
   3  14  15       14.18      150.92    206.80 o
   4  14  15     9194.02    10091.61    621.37 o
   5  14  15       52.10      301.72    225.27 o
   6  14  15     8651.53     9196.50    495.33 o
   1  15  15       41.58      -96.58    231.84 o
   2  15  15        0.00       26.38    202.60 o
   3  15  15        1.12     -206.44    206.44 o
   0   0  16    14230.02    14349.99    586.84 o
   1   0  16     3006.50     3084.76    214.32 o
   2   0  16    17335.87    17964.03    444.47 o
   3   0  16     6917.25     6559.59    249.09 o
   4   0  16    32298.76    32474.33    599.00 o
   5   0  16    14917.16    14562.38    431.70 o
   6   0  16    23976.19    25059.27    856.43 o
   7   0  16    12999.61    12907.57    518.48 o
   8   0  16    21071.10    19797.08    872.31 o
   9   0  16     5405.41     4773.24    492.64 o
  10   0  16    15729.05    17452.56    928.02 o
  11   0  16     3690.69     3416.47    804.66 o
  12   0  16     9060.30     8983.34    713.91 o
  13   0  16     5777.54     6757.42    683.74 o
   1   1  16      350.57      323.65     99.88 o
   2   1  16        3.44      -53.07     69.32 o
   3   1  16        0.85       13.42     69.75 o
   4   1  16       26.44      117.99     77.13 o
   5   1  16      114.39      155.87     86.24 o
   6   1  16       25.24      192.00    132.11 o
   7   1  16      133.75      193.86    142.16 o
   8   1  16       43.93       15.33    139.13 o
   9   1  16     1268.60     1474.26    208.27 o
  10   1  16      108.31       65.02    193.03 o
  11   1  16      206.79     -137.27    193.89 o
  12   1  16      417.09      321.23    303.51 o
  13   1  16      183.47      576.86    261.16 o
   0   2  16      984.74      919.07    153.73 o
   1   2  16      158.38      159.84     83.25 o
   2   2  16      245.45      222.04     87.28 o
   3   2  16      832.92      929.24     99.99 o
   4   2  16     4832.43     4807.95    167.92 o
   5   2  16     2447.87     2492.22    209.80 o
   6   2  16     9325.25     9135.23    383.88 o
   7   2  16     2106.22     2069.22    209.97 o
   8   2  16     8039.82     8612.60    360.58 o
   9   2  16     1495.34     1436.23    205.28 o
  10   2  16     2283.31     2027.25    315.43 o
  11   2  16      169.33      274.12    246.23 o
  12   2  16     2816.35     2495.64    334.15 o
  13   2  16     1544.81     1631.74    320.22 o
   1   3  16      164.97      127.48     82.76 o
   2   3  16      386.41      425.37    112.00 o
   3   3  16     2921.52     3153.86    176.77 o
   4   3  16      498.61      449.20    103.69 o
   5   3  16      819.30      674.42    111.41 o
   6   3  16       91.34      235.66    137.79 o
   7   3  16      393.96      222.66    116.42 o
   8   3  16      166.75      101.11    133.04 o
   9   3  16     1120.48      932.73    302.43 o
  10   3  16       67.42        5.10    161.06 o
  11   3  16        1.72      -22.48    180.56 o
  12   3  16      245.44       77.82    197.22 o
  13   3  16        5.66       13.23    262.98 o
   0   4  16    10457.02    10722.43    364.98 o
   1   4  16     2997.52     2913.86    172.67 o
   2   4  16     3424.04     3443.42    210.43 o
   3   4  16     1913.58     1626.00    148.61 o
   4   4  16     2201.64     2219.92    179.97 o
   5   4  16     1123.99     1153.06    160.23 o
   6   4  16     6674.39     6716.89    270.22 o
   7   4  16      903.11      992.34    138.01 o
   8   4  16     4072.57     4617.49    233.01 o
   9   4  16     1612.43     1832.39    183.28 o
  10   4  16     3336.29     3403.56    357.76 o
  11   4  16     3591.01     3334.83    303.51 o
  12   4  16     1098.15      982.68    238.19 o
  13   4  16      802.10      618.70    252.08 o
   1   5  16      242.15      181.50    144.61 o
   2   5  16      404.51      279.37    125.97 o
   3   5  16       17.56        6.63    100.90 o
   4   5  16      538.19      445.39    132.92 o
   5   5  16      244.83       32.43    134.16 o
   6   5  16      163.33      189.78    129.12 o
   7   5  16     1148.10     1194.47    147.66 o
   8   5  16       49.96      173.61    138.35 o
   9   5  16        5.86       39.18    125.10 o
  10   5  16       93.91      175.99    134.70 o
  11   5  16      167.10      117.73    146.75 o
  12   5  16        0.47      -82.93    185.16 o
  13   5  16       38.56      172.24    206.02 o
   0   6  16    14459.44    13560.10    812.47 o
   1   6  16     5566.14     5661.51    275.14 o
   2   6  16    13153.72    11732.32    366.46 o
   3   6  16    10565.44     9668.30    328.68 o
   4   6  16    18127.65    18519.13    590.14 o
   5   6  16     7131.83     7108.00    299.46 o
   6   6  16    13461.93    12727.23    535.81 o
   7   6  16     9710.23    10325.52    582.20 o
   8   6  16    11684.79    12223.67    407.78 o
   9   6  16     5974.22     6035.77    304.59 o
  10   6  16    13595.69    13717.68    500.56 o
  11   6  16     3384.35     4002.77    267.83 o
  12   6  16     6005.21     6034.98    334.60 o
   1   7  16      708.02      464.95    143.89 o
   2   7  16     1148.86     1087.74    239.48 o
   3   7  16       86.81      116.72    128.35 o
   4   7  16      131.22      105.03    129.76 o
   5   7  16       16.00      -38.04    124.04 o
   6   7  16     1503.31     1531.52    188.11 o
   7   7  16      215.16      319.38    145.29 o
   8   7  16        2.45       47.38    129.54 o
   9   7  16      457.70      279.23    218.17 o
  10   7  16       90.89      143.44    160.55 o
  11   7  16        3.20       20.04    145.02 o
  12   7  16      308.89      317.82    181.46 o
   0   8  16     1820.45     1719.39    267.11 o
   1   8  16      314.55      312.94    144.07 o
   2   8  16     1937.88     2016.55    205.04 o
   3   8  16     1766.31     1857.84    195.79 o
   4   8  16     1064.20      937.94    166.91 o
   5   8  16     1559.89     2077.29    206.65 o
   6   8  16     4036.93     3946.42    260.33 o
   7   8  16     2193.24     2239.47    254.11 o
   8   8  16     1279.24     1038.67    178.25 o
   9   8  16     1227.58     1361.94    209.20 o
  10   8  16      849.41      760.08    186.00 o
  11   8  16      689.14      494.40    206.69 o
   1   9  16       45.49       78.84    133.44 o
   2   9  16      567.24      474.93    164.24 o
   3   9  16       82.34      138.98    134.06 o
   4   9  16      112.97       30.71    129.39 o
   5   9  16        4.37     -129.28    129.28 o
   6   9  16     1224.24     1011.61    186.63 o
   7   9  16       21.74      -40.55    150.45 o
   8   9  16      143.61       92.03    159.47 o
   9   9  16       57.08      173.24    155.07 o
  10   9  16        0.18      157.58    163.42 o
  11   9  16       39.73      106.14    202.30 o
   0  10  16    14459.99    14546.10    629.59 o
   1  10  16     3333.00     3289.57    251.04 o
   2  10  16     4983.40     5159.06    334.79 o
   3  10  16     4803.98     4357.01    310.74 o
   4  10  16     1350.77     1361.12    196.96 o
   5  10  16      529.90      299.34    165.51 o
   6  10  16     1785.67     1565.01    210.35 o
   7  10  16     1506.91     1151.13    212.29 o
   8  10  16     1217.47     1177.95    219.67 o
   9  10  16     1982.91     1948.93    226.85 o
  10  10  16      772.19      935.15    248.53 o
   1  11  16       66.31     -112.07    146.93 o
   2  11  16        8.27       37.07    159.99 o
   3  11  16      387.25      243.37    155.60 o
   4  11  16       47.38       19.75    144.69 o
   5  11  16      320.82       94.43    155.42 o
   6  11  16        0.42      -91.40    152.50 o
   7  11  16      298.35       80.98    165.70 o
   8  11  16       18.46      -73.77    170.13 o
   9  11  16       28.47       70.36    168.93 o
   0  12  16     9834.88     9985.34    574.49 o
   1  12  16     8337.11     8101.72    406.62 o
   2  12  16    10393.42    10400.48    458.94 o
   3  12  16     5893.63     5599.81    362.89 o
   4  12  16     7501.45     7729.58    368.29 o
   5  12  16     3272.34     3151.47    303.01 o
   6  12  16     6022.78     6097.85    349.62 o
   7  12  16     2730.62     2137.97    259.16 o
   8  12  16     4682.42     5031.85    343.49 o
   1  13  16       97.00      -74.12    183.47 o
   2  13  16       27.81     -161.30    176.78 o
   3  13  16       96.92       44.35    193.39 o
   4  13  16      213.51      369.50    204.13 o
   5  13  16      187.50      182.78    180.98 o
   6  13  16        5.54      -63.48    169.43 o
   7  13  16        3.09     -102.69    190.57 o
   0  14  16     1813.10     2536.70    481.87 o
   1  14  16     1318.78     1265.20    251.18 o
   2  14  16     1171.87     1187.91    254.91 o
   3  14  16      523.85      554.63    231.12 o
   4  14  16      418.45      338.89    229.70 o
   5  14  16      646.50      462.91    211.80 o
   1  15  16       21.26      213.14    242.43 o
   2  15  16       44.07       -9.17    218.00 o
   1   1  17       18.58       15.98     84.09 o
   2   1  17     1143.01      964.62    117.75 o
   3   1  17        8.41      -70.56     70.56 o
   4   1  17      285.68      361.10     88.51 o
   5   1  17       24.19        3.85     98.52 o
   6   1  17     2785.66     2740.77    241.57 o
   7   1  17       88.12      156.92    147.99 o
   8   1  17      234.95      389.93    163.25 o
   9   1  17      538.18      380.94    204.94 o
  10   1  17      420.86      -18.04    289.75 o
  11   1  17      979.76      998.02    267.09 o
  12   1  17      467.79      734.90    264.52 o
  13   1  17      550.53      708.95    279.87 o
   0   2  17      411.34     1081.02    479.14 o
   1   2  17    34545.80    35286.66    511.61 o
   2   2  17      573.01      575.86    102.51 o
   3   2  17    22971.63    22732.81    439.92 o
   4   2  17       65.86      108.20    100.88 o
   5   2  17    17966.82    18274.96    523.87 o
   6   2  17      143.72        2.26    111.09 o
   7   2  17    23112.16    22524.80    660.77 o
   8   2  17      133.73      280.97    154.95 o
   9   2  17    18511.13    17941.32    532.43 o
  10   2  17       15.84       54.71    191.55 o
  11   2  17    12436.53    13389.65    854.89 o
  12   2  17      124.60      -59.19    223.23 o
  13   2  17     9440.30     9131.29    546.50 o
   1   3  17      151.65      -18.20     83.72 o
   2   3  17      352.52      277.06    110.27 o
   3   3  17      126.93      150.99    106.15 o
   4   3  17       20.10       50.06    105.89 o
   5   3  17      765.96      591.68    125.98 o
   6   3  17      102.91       63.40    115.03 o
   7   3  17       70.55      131.68    124.41 o
   8   3  17      329.08      357.29    146.07 o
   9   3  17      205.57      111.01    144.45 o
  10   3  17       35.30      193.32    173.42 o
  11   3  17       40.12      238.94    191.79 o
  12   3  17       56.49      144.16    233.88 o
  13   3  17       11.14      104.52    268.39 o
   0   4  17      108.34      316.61    250.50 o
   1   4  17    13859.14    13631.49    340.26 o
   2   4  17       18.67       67.54    103.11 o
   3   4  17     7781.12     7939.73    302.20 o
   4   4  17      716.59      579.75    140.26 o
   5   4  17     9129.03     9112.05    494.86 o
   6   4  17      632.28      687.52    137.03 o
   7   4  17    13250.16    13788.95    360.41 o
   8   4  17        1.33     -121.61    121.61 o
   9   4  17    19900.09    20025.08    778.64 o
  10   4  17      139.08       73.78    187.66 o
  11   4  17     9995.78     9743.16    418.78 o
  12   4  17       49.91      117.28    178.59 o
   1   5  17      357.67      167.40    140.85 o
   2   5  17        6.18     -137.31    137.31 o
   3   5  17      657.57      595.86    145.74 o
   4   5  17     1096.95      958.73    163.42 o
   5   5  17      704.57      847.13    156.37 o
   6   5  17       19.75      -45.52    109.57 o
   7   5  17      335.57      567.46    135.86 o
   8   5  17      155.12      170.60    138.08 o
   9   5  17      111.39       64.94    129.02 o
  10   5  17        0.56       74.43    150.92 o
  11   5  17        0.54        0.46    164.86 o
  12   5  17        0.06      199.11    187.77 o
   0   6  17      447.54      232.80    182.37 o
   1   6  17      197.59       11.66    123.72 o
   2   6  17       24.43       12.30    124.94 o
   3   6  17     1585.91     1537.80    208.15 o
   4   6  17       32.40       70.81    122.61 o
   5   6  17     2981.82     2746.87    216.96 o
   6   6  17        7.86      -73.28    125.46 o
   7   6  17      728.94      751.79    148.33 o
   8   6  17       55.43      161.28    141.08 o
   9   6  17       52.61      -66.67    141.18 o
  10   6  17      135.51       80.67    157.47 o
  11   6  17       16.14      165.86    193.16 o
  12   6  17      207.17      234.37    196.44 o
   1   7  17       37.59     -122.08    122.08 o
   2   7  17      618.19      556.72    156.07 o
   3   7  17        1.54       78.36    144.82 o
   4   7  17       21.31       43.32    123.04 o
   5   7  17      109.39        0.91    126.06 o
   6   7  17      587.26      288.81    151.66 o
   7   7  17        0.98     -127.43    127.43 o
   8   7  17      357.96      312.48    143.52 o
   9   7  17        1.01       25.19    150.68 o
  10   7  17       93.18      138.57    164.40 o
  11   7  17      133.31       47.55    171.76 o
   0   8  17     5489.85     5089.48    583.71 o
   1   8  17    18808.43    18782.69    483.38 o
   2   8  17      104.04      213.45    155.05 o
   3   8  17    20289.83    20595.93    764.83 o
   4   8  17      555.45      368.43    142.82 o
   5   8  17    15406.19    15782.58    695.88 o
   6   8  17      549.72      423.82    154.53 o
   7   8  17    14255.87    14778.91    544.17 o
   8   8  17      338.09      142.05    148.08 o
   9   8  17     5915.21     6406.16    379.50 o
  10   8  17      392.11      462.71    175.60 o
  11   8  17     5799.91     5300.02    369.00 o
   1   9  17        1.46      -55.88    132.22 o
   2   9  17      163.03      188.98    156.69 o
   3   9  17      164.38      -78.02    147.39 o
   4   9  17      233.33       83.51    140.79 o
   5   9  17       64.27     -100.97    133.25 o
   6   9  17      234.84       -5.14    151.72 o
   7   9  17      238.76      -61.15    154.30 o
   8   9  17       25.18     -149.90    149.90 o
   9   9  17      406.63      644.59    182.25 o
  10   9  17        9.25     -115.02    178.88 o
   0  10  17      209.90      154.79    204.34 o
   1  10  17    10642.21    10156.71    420.14 o
   2  10  17      318.89      200.65    169.42 o
   3  10  17    12611.85    11362.63    455.79 o
   4  10  17      312.49      383.63    159.79 o
   5  10  17    12137.96    12804.24    437.66 o
   6  10  17      596.66      483.43    172.94 o
   7  10  17    11529.70    11407.02    432.57 o
   8  10  17      304.24      234.80    181.46 o
   9  10  17     5863.35     5776.09    349.62 o
   1  11  17      124.48       82.69    162.77 o
   2  11  17      163.41      244.24    174.63 o
   3  11  17      185.89      205.97    170.38 o
   4  11  17      468.50      386.86    167.83 o
   5  11  17     2134.23     2032.61    236.50 o
   6  11  17      628.35      374.03    174.91 o
   7  11  17      676.81      622.37    223.61 o
   8  11  17       33.60     -118.33    174.40 o
   9  11  17      559.37      323.28    185.83 o
   0  12  17      257.96       41.27    423.36 o
   1  12  17     1563.72     1248.35    237.61 o
   2  12  17        0.27      373.28    193.39 o
   3  12  17     1901.87     1965.84    268.33 o
   4  12  17       64.15      347.12    230.41 o
   5  12  17      752.30     1122.11    228.71 o
   6  12  17      218.85     -165.19    170.10 o
   7  12  17      352.68      187.54    194.65 o
   1  13  17        3.00      -21.35    180.13 o
   2  13  17      143.36      341.54    197.45 o
   3  13  17        9.90     -130.83    184.35 o
   4  13  17       12.34     -181.77    181.77 o
   5  13  17       81.05      -48.33    173.47 o
   6  13  17      260.76      522.73    199.95 o
   0  14  17      973.04      829.07    367.44 o
   1  14  17     5185.87     5408.44    432.09 o
   2  14  17      175.81       39.98    245.11 o
   3  14  17     6069.08     6186.74    415.26 o
   4  14  17       57.06      -42.18    313.74 o
   0   0  18    26380.86    26970.03    888.21 o
   1   0  18    30444.83    32008.21    803.69 o
   2   0  18    12041.38    11986.94    411.78 o
   3   0  18    34453.21    34697.23    635.19 o
   4   0  18    15564.10    15063.17    442.04 o
   5   0  18    17665.14    18839.51    518.14 o
   6   0  18    13899.13    13437.93    549.65 o
   7   0  18    17226.56    18028.74    840.32 o
   8   0  18     6831.19     6355.23    546.44 o
   9   0  18    11734.77    12946.28    768.92 o
  10   0  18      271.01      238.63    304.23 o
  11   0  18    10109.64     9646.89    732.00 o
  12   0  18     2901.79     3386.90    542.39 o
  13   0  18    10193.32     9755.00   1040.17 o
   1   1  18        1.42      128.77    126.35 o
   2   1  18      113.02      102.02     92.89 o
   3   1  18      427.45      284.44     90.53 o
   4   1  18     1406.67     1194.03    135.35 o
   5   1  18      912.17      746.12    122.96 o
   6   1  18       10.58       31.86    116.79 o
   7   1  18      674.50      239.56    206.47 o
   8   1  18       55.60       26.03    175.67 o
   9   1  18     1348.67      996.63    238.26 o
  10   1  18        2.94      134.31    194.45 o
  11   1  18       54.04       85.87    223.30 o
  12   1  18      337.50      626.69    276.21 o
  13   1  18       42.84      212.00    259.43 o
   0   2  18     8372.41     8682.28    514.75 o
   1   2  18     6486.92     7136.94    226.50 o
   2   2  18     3394.60     3189.09    169.18 o
   3   2  18     3011.51     3109.76    190.85 o
   4   2  18    10595.56    11007.21    293.25 o
   5   2  18     8649.39     8971.93    317.47 o
   6   2  18     7359.95     6822.26    282.42 o
   7   2  18     6839.76     7172.56    301.06 o
   8   2  18     4652.18     5351.65    281.48 o
   9   2  18     1905.22     1595.84    223.71 o
  10   2  18      751.11      824.46    245.05 o
  11   2  18      585.36      467.48    240.69 o
  12   2  18     1685.41     1864.49    317.05 o
   1   3  18        0.83      115.42     99.84 o
   2   3  18      468.32      305.56    120.10 o
   3   3  18      212.84      280.53    134.07 o
   4   3  18     5485.41     5432.24    321.73 o
   5   3  18        8.77      -30.39    114.88 o
   6   3  18     1333.87     1019.00    239.07 o
   7   3  18      161.81      124.73    143.27 o
   8   3  18     2118.65     1950.45    301.34 o
   9   3  18       32.50      137.08    148.79 o
  10   3  18      294.92      341.16    180.14 o
  11   3  18       29.55      -78.85    208.10 o
  12   3  18        7.75      -26.32    227.38 o
   0   4  18     4704.80     5070.84    464.33 o
   1   4  18    10471.60    10678.95    450.59 o
   2   4  18     8951.80     8904.20    288.61 o
   3   4  18     7342.19     7358.81    353.17 o
   4   4  18     1666.70     1584.69    173.54 o
   5   4  18     7368.45     7081.61    331.04 o
   6   4  18     1973.97     2085.05    233.77 o
   7   4  18     9045.92    10160.03    793.39 o
   8   4  18     1139.32      948.73    191.63 o
   9   4  18     6225.96     6032.63    468.30 o
  10   4  18      958.73      603.81    185.82 o
  11   4  18     2353.24     2213.62    250.81 o
  12   4  18      862.92      808.81    341.91 o
   1   5  18      498.02      344.33    173.45 o
   2   5  18       32.36     -122.85    122.85 o
   3   5  18       14.55      -33.06    138.43 o
   4   5  18      300.63      233.27    131.20 o
   5   5  18        0.04       47.88    163.00 o
   6   5  18        3.29      192.72    136.16 o
   7   5  18      440.71      307.21    137.30 o
   8   5  18       17.44     -152.71    152.71 o
   9   5  18      361.16      445.92    184.30 o
  10   5  18      188.83      200.78    179.14 o
  11   5  18       52.18       41.64    188.17 o
  12   5  18       78.54      203.34    186.76 o
   0   6  18     3643.47     3267.46    406.14 o
   1   6  18    11926.69    12356.59    392.70 o
   2   6  18     9634.33     9203.90    342.84 o
   3   6  18    11031.47    10635.67    529.75 o
   4   6  18     6016.08     5563.96    276.32 o
   5   6  18    12442.42    12282.79    624.81 o
   6   6  18     9905.81     9627.55    358.64 o
   7   6  18     5544.90     5014.65    259.38 o
   8   6  18    11596.35    11888.04    520.35 o
   9   6  18     6785.19     7299.09    390.62 o
  10   6  18     5550.85     5497.96    363.33 o
  11   6  18     3738.09     3234.87    316.61 o
   1   7  18      329.46        9.89    134.37 o
   2   7  18     1076.29     1120.69    191.56 o
   3   7  18       16.65      211.09    149.67 o
   4   7  18      200.78      341.11    141.14 o
   5   7  18      156.95      296.53    143.37 o
   6   7  18       86.93       51.37    132.50 o
   7   7  18      160.38      -57.07    130.20 o
   8   7  18       81.34       98.26    141.59 o
   9   7  18       42.00       42.63    163.84 o
  10   7  18      232.92       -0.65    158.92 o
  11   7  18      401.39      432.53    208.70 o
   0   8  18      523.95      392.32    219.38 o
   1   8  18     1810.61     1877.79    208.13 o
   2   8  18      990.35     1267.26    201.70 o
   3   8  18      435.97      428.66    172.89 o
   4   8  18     1854.84     1927.48    320.15 o
   5   8  18     1067.51      952.47    180.08 o
   6   8  18     1596.51     1736.51    212.46 o
   7   8  18     1601.30     1957.73    227.16 o
   8   8  18      948.54      624.76    213.41 o
   9   8  18      196.58      287.58    167.15 o
  10   8  18      434.04      524.64    191.42 o
   1   9  18       29.68      -23.50    140.41 o
   2   9  18        2.36       59.91    152.85 o
   3   9  18       82.88      -69.22    149.35 o
   4   9  18        0.08       40.65    139.58 o
   5   9  18       55.32      176.55    149.96 o
   6   9  18       53.32      124.66    155.04 o
   7   9  18        4.28      -32.71    152.82 o
   8   9  18       38.16      141.33    148.31 o
   9   9  18      168.35      460.97    179.28 o
  10   9  18      175.77      146.35    177.97 o
   0  10  18      288.73      322.03    217.68 o
   1  10  18     3995.86     3719.18    301.69 o
   2  10  18     1492.14     1392.42    227.64 o
   3  10  18     1191.16     1232.47    224.82 o
   4  10  18      202.75       35.49    170.91 o
   5  10  18     1372.70     1502.57    211.24 o
   6  10  18      328.45      204.36    162.18 o
   7  10  18     1651.66     1751.20    322.49 o
   8  10  18     1904.83     2274.00    257.58 o
   9  10  18     1087.08     1190.34    222.86 o
   1  11  18        7.11      -70.34    166.93 o
   2  11  18      160.10      439.12    192.51 o
   3  11  18        4.59      155.68    182.79 o
   4  11  18      114.56      394.89    188.33 o
   5  11  18        5.72       82.11    161.88 o
   6  11  18      390.25       62.02    166.38 o
   7  11  18       11.87       40.50    178.07 o
   8  11  18      241.42      -43.61    207.30 o
   0  12  18     4520.54     5877.51    584.37 o
   1  12  18     5888.14     5705.31    466.27 o
   2  12  18     4125.92     3668.11    326.61 o
   3  12  18     7180.93     7186.92    412.76 o
   4  12  18     2844.76     3120.77    319.21 o
   5  12  18     5601.21     5302.58    339.44 o
   6  12  18     2215.96     2111.44    260.34 o
   7  12  18     4437.98     4272.88    381.99 o
   1  13  18       86.87       13.79    209.95 o
   2  13  18       20.02       80.77    194.42 o
   3  13  18       90.20      349.39    207.55 o
   4  13  18      103.63     -195.36    195.36 o
   5  13  18      185.29      628.56    238.55 o
   0  14  18       49.13      -44.82    291.98 o
   1  14  18      397.33      105.05    325.36 o
   2  14  18       46.65      125.65    221.93 o
   3  14  18      115.90      220.36    227.93 o
   1   1  19      933.83      944.16    125.49 o
   2   1  19        4.68      -27.01     94.24 o
   3   1  19     1410.16     1285.80    123.24 o
   4   1  19      783.42      697.28    125.69 o
   5   1  19     2536.35     2483.59    184.04 o
   6   1  19      463.73      486.35    143.07 o
   7   1  19      416.92      253.06    160.70 o
   8   1  19       12.02       18.83    157.07 o
   9   1  19     1446.88     1098.25    244.84 o
  10   1  19       63.96     -114.91    195.06 o
  11   1  19        7.74     -203.21    203.21 o
  12   1  19      667.75      475.20    269.21 o
   0   2  19     7085.83     7654.18    517.99 o
   1   2  19      123.00       54.60    124.12 o
   2   2  19    10317.91    10397.86    315.41 o
   3   2  19     1041.38      770.29    123.76 o
   4   2  19     5004.39     4796.27    222.91 o
   5   2  19      289.55      284.87    191.42 o
   6   2  19     7987.44     7898.05    520.07 o
   7   2  19       28.33     -135.70    135.70 o
   8   2  19    14643.89    14762.54    436.27 o
   9   2  19       44.07     -154.89    154.89 o
  10   2  19     6965.99     6973.76    506.65 o
  11   2  19       56.98     -100.44    211.50 o
  12   2  19     8786.42     9288.81    543.38 o
   1   3  19       16.29      -69.87    105.48 o
   2   3  19     1010.82     1108.66    146.59 o
   3   3  19      185.72       69.10    114.83 o
   4   3  19      389.45      459.82    122.91 o
   5   3  19       63.67      123.17    124.39 o
   6   3  19      804.50      581.44    170.90 o
   7   3  19     1357.22     1529.73    217.27 o
   8   3  19      813.10     1002.93    197.71 o
   9   3  19       53.48      173.73    170.58 o
  10   3  19      290.91      137.17    189.01 o
  11   3  19        1.03     -103.98    185.46 o
  12   3  19       45.83     -188.56    199.10 o
   0   4  19    47212.39    48918.89   1637.48 o
   1   4  19      137.57      396.94    144.95 o
   2   4  19    29283.55    28402.78    529.37 o
   3   4  19       71.95      215.38    127.21 o
   4   4  19    23455.84    24782.13    801.61 o
   5   4  19     1700.85     1861.60    213.10 o
   6   4  19    16566.73    15959.10    445.57 o
   7   4  19      515.37      723.01    178.20 o
   8   4  19    18848.79    18476.36    555.13 o
   9   4  19      651.01      605.49    289.35 o
  10   4  19     9695.06     9587.86    444.20 o
  11   4  19      589.01      498.64    212.11 o
  12   4  19     7084.94     6507.25   1026.26 o
   1   5  19      273.08      206.40    136.74 o
   2   5  19      181.04      253.65    157.79 o
   3   5  19      280.92      266.34    160.38 o
   4   5  19      612.08      183.65    154.30 o
   5   5  19      424.25      170.38    164.07 o
   6   5  19      161.80      226.21    143.92 o
   7   5  19      100.30       55.69    149.72 o
   8   5  19      750.42      748.56    204.29 o
   9   5  19       24.89     -163.45    163.45 o
  10   5  19      403.88      309.32    200.33 o
  11   5  19       57.09      213.28    202.08 o
   0   6  19     2505.46     2616.42    368.22 o
   1   6  19       10.81     -128.84    128.84 o
   2   6  19       92.93       17.48    129.17 o
   3   6  19      121.30      283.96    156.84 o
   4   6  19       77.11       37.31    155.43 o
   5   6  19       19.57      -75.78    127.89 o
   6   6  19      794.93      707.13    168.89 o
   7   6  19      181.44      122.01    144.13 o
   8   6  19       29.92      117.45    171.22 o
   9   6  19      224.43      105.37    199.18 o
  10   6  19       11.87      308.20    188.96 o
  11   6  19       13.75     -190.47    190.47 o
   1   7  19      161.76      133.58    137.05 o
   2   7  19      120.32      306.82    157.21 o
   3   7  19       43.80      183.19    154.57 o
   4   7  19      229.46      181.31    161.62 o
   5   7  19      157.94       63.39    140.06 o
   6   7  19       37.39       -3.26    132.61 o
   7   7  19      557.79      635.60    153.81 o
   8   7  19       71.11        5.69    143.88 o
   9   7  19        0.62      -16.96    173.60 o
  10   7  19       50.38      220.83    200.31 o
   0   8  19    26877.79    25824.29    845.63 o
   1   8  19      747.33      813.35    174.70 o
   2   8  19    29606.33    28782.38    697.23 o
   3   8  19       14.84       56.14    154.70 o
   4   8  19    20429.02    18188.41    561.89 o
   5   8  19       23.57      232.21    149.22 o
   6   8  19    17415.97    16936.56    587.63 o
   7   8  19     1054.19     1137.62    199.80 o
   8   8  19     6806.23     6332.06    370.72 o
   9   8  19      179.72       88.73    162.63 o
  10   8  19     5722.74     5841.56    461.06 o
   1   9  19      259.57      313.99    182.24 o
   2   9  19       19.56       88.75    154.79 o
   3   9  19      136.29     -147.00    147.00 o
   4   9  19      344.92      135.86    179.36 o
   5   9  19      519.68      462.09    167.18 o
   6   9  19      109.01      154.83    155.80 o
   7   9  19      835.21      963.17    194.50 o
   8   9  19        4.27      -53.30    144.09 o
   9   9  19       11.41      -69.17    159.55 o
   0  10  19     6934.50     7614.41    504.25 o
   1  10  19        5.91       51.31    166.62 o
   2  10  19     8347.08     8674.55    418.54 o
   3  10  19       21.29       39.27    171.40 o
   4  10  19     7310.57     7634.07    412.08 o
   5  10  19        5.09     -149.95    149.95 o
   6  10  19     9538.39     9167.44    405.14 o
   7  10  19        0.03      162.42    171.05 o
   8  10  19     3993.63     4749.33    445.11 o
   1  11  19        6.06      126.84    175.55 o
   2  11  19       66.60      245.13    173.94 o
   3  11  19       32.68       76.27    187.82 o
   4  11  19      120.79      100.21    192.93 o
   5  11  19        9.22       81.32    170.53 o
   6  11  19      160.46      137.09    179.90 o
   7  11  19      175.74      280.50    191.84 o
   0  12  19       97.11       -0.20    277.54 o
   1  12  19        3.61      130.45    194.76 o
   2  12  19      528.78      425.89    203.58 o
   3  12  19        0.07       58.26    186.26 o
   4  12  19      472.56      270.77    213.39 o
   5  12  19       94.77      348.27    222.38 o
   6  12  19      194.26      447.82    229.04 o
   1  13  19      120.02      -17.25    219.09 o
   2  13  19       14.23      280.86    207.70 o
   3  13  19        6.58     -194.62    194.62 o
   4  13  19        4.58     -206.74    206.74 o
   0   0  20    20761.02    21799.07    827.41 o
   1   0  20    28870.23    30152.68    704.72 o
   2   0  20    34469.94    36943.78    950.99 o
   3   0  20    28583.19    26639.36    654.39 o
   4   0  20    15500.08    16256.17    511.08 o
   5   0  20    32961.59    27138.49   1900.90 o
   6   0  20     4330.65     5743.95   1012.13 o
   7   0  20    24276.10    25587.41    810.32 o
   8   0  20     2243.84     2374.85    471.02 o
   9   0  20    10867.00     9811.09    703.38 o
  10   0  20      419.13      455.07    398.12 o
  11   0  20     6311.65     6388.43   1870.05 o
  12   0  20     1494.33     1356.14    801.85 o
   1   1  20      146.91       49.84    103.26 o
   2   1  20     1182.77     1058.90    135.94 o
   3   1  20       78.01       20.65    116.67 o
   4   1  20      532.04      864.63    144.60 o
   5   1  20      949.64     1143.85    230.27 o
   6   1  20     1464.00     1148.50    266.81 o
   7   1  20       17.77      143.59    179.41 o
   8   1  20     1118.24      954.18    205.94 o
   9   1  20      118.51     -115.21    164.56 o
  10   1  20      227.07       77.81    213.39 o
  11   1  20      255.42      224.87    238.01 o
  12   1  20      150.94      219.37    262.84 o
   0   2  20      758.56     1170.36    266.63 o
   1   2  20       56.36       99.00    112.07 o
   2   2  20       11.56      108.49    118.00 o
   3   2  20      287.68      496.93    137.62 o
   4   2  20      768.66      711.87    153.03 o
   5   2  20     3557.20     4119.62    294.67 o
   6   2  20     3069.69     2720.80    245.71 o
   7   2  20      571.75      263.40    164.29 o
   8   2  20     2302.05     2472.45    461.22 o
   9   2  20      330.87      631.27    223.18 o
  10   2  20     1342.36      758.61    258.77 o
  11   2  20      192.40      368.54    205.69 o
  12   2  20     1939.70     1869.90    338.09 o
   1   3  20      501.34      506.06    132.52 o
   2   3  20       37.34      -26.60    112.06 o
   3   3  20       31.07      -39.79    109.57 o
   4   3  20      425.91      392.69    126.24 o
   5   3  20        7.87      -83.21    119.03 o
   6   3  20       13.65      111.69    148.95 o
   7   3  20       19.69      -76.85    150.06 o
   8   3  20      553.79      111.45    169.87 o
   9   3  20       21.41      -25.95    196.10 o
  10   3  20        0.11      173.49    210.28 o
  11   3  20       11.69       75.64    228.24 o
   0   4  20     2979.71     2879.19    322.68 o
   1   4  20     6501.56     6228.00    299.43 o
   2   4  20     5786.06     6505.85    299.85 o
   3   4  20     7119.40     6804.54    307.61 o
   4   4  20     2711.26     2724.08    219.68 o
   5   4  20     1909.64     1440.16    183.62 o
   6   4  20     1565.85     1348.98    188.39 o
   7   4  20     5812.06     6268.59    436.68 o
   8   4  20     1680.53     1657.46    252.56 o
   9   4  20     2289.05     2574.53    275.79 o
  10   4  20      559.35      487.20    208.69 o
  11   4  20     2730.31     2487.44    345.43 o
   1   5  20       27.05     -129.56    129.56 o
   2   5  20      824.07      382.20    221.38 o
   3   5  20       70.37       73.94    144.27 o
   4   5  20      395.76      193.39    156.63 o
   5   5  20      343.25      359.39    172.74 o
   6   5  20      906.54      554.73    159.70 o
   7   5  20      292.85      326.25    174.62 o
   8   5  20        1.17      128.70    172.02 o
   9   5  20        2.94       56.36    177.85 o
  10   5  20      199.95      231.35    198.45 o
  11   5  20      147.89       -4.86    198.37 o
   0   6  20    11167.20    11643.73    557.00 o
   1   6  20     8369.66     8345.54    343.50 o
   2   6  20     9973.66    10237.50    479.28 o
   3   6  20     9650.15     9192.56    424.69 o
   4   6  20    13457.20    14127.00    581.69 o
   5   6  20     4410.43     4599.94    317.38 o
   6   6  20     8914.34     8325.93    429.62 o
   7   6  20     6554.02     6632.04    549.94 o
   8   6  20     6481.78     6648.64    374.25 o
   9   6  20     3083.23     3060.09    297.70 o
  10   6  20     8039.45     8258.21    561.99 o
   1   7  20      486.79      345.00    157.15 o
   2   7  20       17.49       77.68    153.46 o
   3   7  20       14.09      -55.29    147.34 o
   4   7  20       68.98       71.11    165.25 o
   5   7  20       35.62      -87.42    139.75 o
   6   7  20      184.68       80.29    149.50 o
   7   7  20       91.51      169.13    163.55 o
   8   7  20      560.74      390.32    196.83 o
   9   7  20       47.45      130.95    185.56 o
  10   7  20       33.46     -183.20    183.20 o
   0   8  20     3333.40     3194.24    364.67 o
   1   8  20     1179.20     1549.61    224.71 o
   2   8  20     1692.68     2160.23    247.05 o
   3   8  20     2811.84     2666.77    273.00 o
   4   8  20      737.81      562.96    196.80 o
   5   8  20     2403.26     2267.68    228.91 o
   6   8  20     2552.97     2575.79    285.76 o
   7   8  20     1122.78     1128.63    208.62 o
   8   8  20      392.32      301.92    196.99 o
   9   8  20      521.94      600.66    233.89 o
   1   9  20      167.50      204.57    155.94 o
   2   9  20        1.09     -161.71    161.71 o
   3   9  20      316.16      405.72    188.78 o
   4   9  20      192.06      281.16    187.88 o
   5   9  20      313.99      222.15    162.39 o
   6   9  20       58.63      118.91    164.23 o
   7   9  20      240.30      365.60    169.80 o
   8   9  20      139.14      270.37    175.47 o
   9   9  20      546.07      318.00    209.33 o
   0  10  20     5154.08     6053.59   1530.81 o
   1  10  20     4506.73     5124.95    366.14 o
   2  10  20     4929.08     4860.39    348.40 o
   3  10  20     2347.23     2624.93    284.37 o
   4  10  20     3912.23     3554.27    397.88 o
   5  10  20      628.65      393.80    208.12 o
   6  10  20     3203.51     3217.34    285.64 o
   7  10  20     1253.44     1243.10    271.25 o
   8  10  20     2707.10     2359.49    247.40 o
   1  11  20        0.65       85.81    180.48 o
   2  11  20        3.21     -169.91    169.91 o
   3  11  20       68.77       77.00    187.10 o
   4  11  20        0.08     -102.59    188.74 o
   5  11  20       32.67      191.87    214.24 o
   6  11  20        9.87      205.21    181.84 o
   7  11  20        7.20     -104.96    222.10 o
   0  12  20     4383.36     4579.40    573.81 o
   1  12  20     5456.52     5375.14    416.61 o
   2  12  20     5272.69     5395.17    382.49 o
   3  12  20     4142.41     4164.94    355.63 o
   4  12  20     5158.13     6015.12    408.26 o
   5  12  20     2325.71     2400.34    315.98 o
   1  13  20       54.15      -56.59    212.77 o
   2  13  20       10.49      110.56    208.43 o
   3  13  20      131.96     -127.12    228.27 o
   1   1  21      357.69      461.06    121.65 o
   2   1  21      395.60      405.62    129.91 o
   3   1  21      953.48      738.46    144.13 o
   4   1  21     1390.43     1385.85    178.46 o
   5   1  21      169.66      125.17    170.46 o
   6   1  21      489.87      481.38    200.49 o
   7   1  21      165.82      -63.09    161.03 o
   8   1  21      433.83      441.67    218.84 o
   9   1  21       68.99     -173.17    201.10 o
  10   1  21       94.74      131.54    218.32 o
  11   1  21       96.34      131.73    250.93 o
   0   2  21     1029.61     1149.41    256.46 o
   1   2  21    44752.95    48270.98    748.63 o
   2   2  21       56.26       94.89    125.60 o
   3   2  21    47490.86    49229.59    765.42 o
   4   2  21       50.95      -65.75    121.62 o
   5   2  21    17384.55    16786.35    449.79 o
   6   2  21      621.11      684.65    162.95 o
   7   2  21    17231.74    18191.91    965.22 o
   8   2  21      823.41      506.38    229.07 o
   9   2  21    10114.08     9763.07    587.59 o
  10   2  21      933.94      824.48    262.65 o
  11   2  21     7620.39     8147.71    730.10 o
   1   3  21        4.25      -51.53    126.73 o
   2   3  21     1020.10     1024.47    154.58 o
   3   3  21        9.77       33.70    125.01 o
   4   3  21     1821.34     1647.31    192.73 o
   5   3  21       15.97      -85.11    120.93 o
   6   3  21      813.02      968.18    236.44 o
   7   3  21      358.73      298.70    169.91 o
   8   3  21       56.71       88.59    174.10 o
   9   3  21      115.20      102.72    206.83 o
  10   3  21      178.53      446.02    240.06 o
  11   3  21       75.84      277.21    238.42 o
   0   4  21      147.69      338.48    206.57 o
   1   4  21    19009.95    18732.45    494.67 o
   2   4  21      889.02     1100.30    178.58 o
   3   4  21    14039.09    13758.12    468.75 o
   4   4  21      331.75      499.62    148.46 o
   5   4  21     9027.89     9840.28    402.48 o
   6   4  21        6.86      -74.59    161.66 o
   7   4  21     5392.79     5879.57    500.53 o
   8   4  21      716.87      543.68    196.85 o
   9   4  21     6719.28     6501.02    386.70 o
  10   4  21      265.81      152.50    226.69 o
  11   4  21     4252.17     4119.92    416.80 o
   1   5  21      313.83      470.22    153.95 o
   2   5  21      286.41      260.96    161.14 o
   3   5  21       28.21     -124.36    143.83 o
   4   5  21        0.02     -145.13    145.13 o
   5   5  21      417.80      413.09    183.65 o
   6   5  21       21.33     -140.32    140.32 o
   7   5  21       23.41      167.23    169.92 o
   8   5  21      101.43       24.68    172.92 o
   9   5  21      102.09      -37.93    180.93 o
  10   5  21       36.65      129.21    214.79 o
   0   6  21        1.23      145.48    196.22 o
   1   6  21     1711.05     1644.72    207.18 o
   2   6  21      229.40      289.53    162.62 o
   3   6  21      104.31      136.23    154.85 o
   4   6  21      514.88      507.42    184.20 o
   5   6  21      153.90     -107.77    161.19 o
   6   6  21      147.87      283.32    162.18 o
   7   6  21      478.81      191.27    176.06 o
   8   6  21      368.80      452.97    199.34 o
   9   6  21      195.71      220.88    194.44 o
  10   6  21      253.73      144.66    200.54 o
   1   7  21        2.20      166.22    149.40 o
   2   7  21       27.99        6.79    148.80 o
   3   7  21      199.27      152.33    172.24 o
   4   7  21       86.98       21.59    167.78 o
   5   7  21       20.05      -50.12    161.41 o
   6   7  21        9.06     -171.95    171.95 o
   7   7  21        9.25     -158.09    158.09 o
   8   7  21       10.20      236.70    181.71 o
   9   7  21       92.00       39.77    191.98 o
   0   8  21      137.16     -193.69    202.82 o
   1   8  21     8880.61     9120.33    412.14 o
   2   8  21       27.40       60.67    162.57 o
   3   8  21     9958.69     8973.83    424.68 o
   4   8  21        5.50      293.76    191.56 o
   5   8  21    11160.32    11174.54    478.73 o
   6   8  21      865.76      681.07    216.00 o
   7   8  21     7694.88     6722.63    360.53 o
   8   8  21      242.90      185.98    194.31 o
   9   8  21     5274.81     5911.48    642.47 o
   1   9  21       25.37      137.34    169.22 o
   2   9  21        0.75       52.87    213.32 o
   3   9  21       36.37      -18.85    181.83 o
   4   9  21       30.67      528.02    205.07 o
   5   9  21       16.75      179.03    191.06 o
   6   9  21      156.66       26.33    165.07 o
   7   9  21       63.71     -136.23    165.11 o
   8   9  21       30.52       41.24    191.96 o
   0  10  21       99.17      148.48    328.03 o
   1  10  21     6381.22     6639.89    388.85 o
   2  10  21       22.50      -33.27    174.60 o
   3  10  21     5593.28     5404.84    372.36 o
   4  10  21        3.41      190.24    194.53 o
   5  10  21     6871.73     6702.30    415.82 o
   6  10  21        5.55       53.70    171.68 o
   7  10  21     4743.91     4365.01    328.21 o
   1  11  21       47.74     -157.44    171.63 o
   2  11  21        9.18       39.20    185.03 o
   3  11  21      275.66      133.30    196.06 o
   4  11  21        9.54       40.90    201.13 o
   5  11  21       25.01      180.78    223.87 o
   6  11  21       42.56      -43.18    318.89 o
   0  12  21        0.02     -187.07    322.42 o
   1  12  21      166.18      172.69    225.93 o
   2  12  21       21.55      458.38    221.06 o
   3  12  21       65.73      268.09    286.08 o
   4  12  21        8.97      -46.81    213.65 o
   0   0  22     1980.90     2352.85    518.68 o
   1   0  22     3423.18     3474.15    276.30 o
   2   0  22     2117.59     2232.89    397.39 o
   3   0  22    11345.63    10652.48    541.87 o
   4   0  22     7954.57     7893.73    586.84 o
   5   0  22     3850.32     4096.75    484.83 o
   6   0  22     3606.28     3744.99    709.33 o
   7   0  22     5755.99     7214.49    942.04 o
   8   0  22     4292.73     4003.87    672.88 o
   9   0  22     3657.44     3047.16    787.83 o
  10   0  22     3639.38     3608.01    568.79 o
  11   0  22     4602.77     6184.92   1155.12 o
   1   1  22        1.99      -31.55    113.33 o
   2   1  22      238.08      112.75    126.22 o
   3   1  22      237.12       91.32    126.68 o
   4   1  22       53.38     -112.71    125.18 o
   5   1  22      530.98      708.75    208.81 o
   6   1  22      210.75       47.70    181.16 o
   7   1  22        2.90      -22.94    191.69 o
   8   1  22      585.65      410.18    226.69 o
   9   1  22       89.39      414.17    293.23 o
  10   1  22      149.69       11.30    220.20 o
  11   1  22       10.48      148.16    247.47 o
   0   2  22     9159.51    10331.45    526.43 o
   1   2  22     3868.71     4503.13    238.57 o
   2   2  22     3850.64     3984.07    230.61 o
   3   2  22     3301.68     3588.22    270.76 o
   4   2  22    10510.25    10628.39    372.57 o
   5   2  22     4210.31     3963.01    306.86 o
   6   2  22     3331.37     3347.49    330.89 o
   7   2  22     2362.01     2411.97    309.51 o
   8   2  22      962.10      455.89    220.47 o
   9   2  22     1345.65     1277.71    390.33 o
  10   2  22      901.25      609.16    261.81 o
  11   2  22      916.38     1446.70    560.74 o
   1   3  22        2.29       72.90    133.35 o
   2   3  22        0.03      -69.86    128.44 o
   3   3  22       95.79      183.70    134.61 o
   4   3  22       44.93      -64.40    131.88 o
   5   3  22       69.15       99.99    136.46 o
   6   3  22        0.62      -48.88    136.68 o
   7   3  22      742.74      482.37    216.40 o
   8   3  22      503.88      480.20    223.16 o
   9   3  22      683.83      971.04    259.15 o
  10   3  22      666.74      441.94    252.90 o
   0   4  22      274.97      115.58    208.02 o
   1   4  22      696.98      585.46    177.29 o
   2   4  22     3990.90     4162.23    302.59 o
   3   4  22     1632.26     1405.19    209.01 o
   4   4  22     1207.21      776.37    190.86 o
   5   4  22      678.06      505.10    149.19 o
   6   4  22     2327.34     2085.26    248.87 o
   7   4  22     1661.17     1894.17    246.62 o
   8   4  22     2469.09     2890.90    456.19 o
   9   4  22     1623.84      801.43    257.20 o
  10   4  22     1303.31      975.00    299.43 o
   1   5  22      176.38      123.90    140.95 o
   2   5  22        2.59     -145.79    145.79 o
   3   5  22      390.03      446.85    173.71 o
   4   5  22     1423.85     1159.40    218.17 o
   5   5  22       17.44      207.87    147.39 o
   6   5  22      810.87      834.61    197.95 o
   7   5  22       35.87      -67.47    164.77 o
   8   5  22        6.41     -163.46    163.46 o
   9   5  22      212.18      266.35    201.18 o
  10   5  22        3.37     -138.96    193.13 o
   0   6  22    14955.88    14450.69   1014.92 o
   1   6  22    11055.29    11142.09    405.78 o
   2   6  22    20935.26    20423.77    615.51 o
   3   6  22    10252.91    10717.16    447.63 o
   4   6  22    13263.10    14828.54    515.96 o
   5   6  22     8168.76     7636.68    770.40 o
   6   6  22     8453.56     8803.42    383.51 o
   7   6  22     3565.89     2720.67    309.64 o
   8   6  22     6158.98     5413.73    445.52 o
   9   6  22     3800.93     3645.21    352.75 o
   1   7  22      204.80      321.10    166.67 o
   2   7  22       59.41       -1.16    154.71 o
   3   7  22      894.13      921.80    209.83 o
   4   7  22       23.91      134.26    181.09 o
   5   7  22      163.41      -50.79    181.39 o
   6   7  22       95.65      -74.74    185.45 o
   7   7  22        4.06     -101.37    177.32 o
   8   7  22       49.28     -123.48    190.97 o
   9   7  22        0.01      -76.79    198.76 o
   0   8  22      587.18      964.00    266.68 o
   1   8  22     1356.61     1501.92    230.19 o
   2   8  22     1794.05     1607.14    237.84 o
   3   8  22      635.18      286.06    186.25 o
   4   8  22     1660.40     1445.13    249.81 o
   5   8  22     1325.42     1555.92    258.30 o
   6   8  22      860.55      608.95    220.50 o
   7   8  22      978.03     1165.26    239.43 o
   8   8  22      374.11      298.80    215.46 o
   1   9  22       95.82       29.33    171.72 o
   2   9  22       96.31      138.83    188.54 o
   3   9  22      137.83       80.04    239.59 o
   4   9  22       10.48      204.51    212.81 o
   5   9  22       32.43      150.14    198.09 o
   6   9  22      189.56      150.50    207.55 o
   7   9  22        2.08     -108.59    240.35 o
   0  10  22     3466.55     3113.57    481.87 o
   1  10  22     1706.61     1376.25    331.15 o
   2  10  22     2575.54     2706.05    303.82 o
   3  10  22     1544.20     1296.17    427.75 o
   4  10  22     1401.21     1105.53    249.44 o
   5  10  22      769.32      423.04    226.52 o
   6  10  22     1358.90     1238.53    271.50 o
   1  11  22        4.16      195.25    218.62 o
   2  11  22       54.43      337.11    214.34 o
   3  11  22       47.12      483.08    221.36 o
   4  11  22       36.66     -201.23    201.23 o
   0  12  22     7036.27     5869.03    635.69 o
   1  12  22     3449.32     3919.25    674.19 o
   2  12  22     7876.68     8728.45    477.74 o
   1   1  23      385.19      454.56    137.97 o
   2   1  23      404.89      445.44    145.24 o
   3   1  23     1087.54     1065.59    169.34 o
   4   1  23      783.87      338.14    296.22 o
   5   1  23     1155.72     1098.76    284.17 o
   6   1  23       94.55     -112.95    187.20 o
   7   1  23      259.05      157.81    209.08 o
   8   1  23       13.73      267.19    216.52 o
   9   1  23        7.43      290.64    230.72 o
  10   1  23        4.00      193.43    304.96 o
   0   2  23    12885.93    13404.46    921.88 o
   1   2  23      437.69      614.15    159.44 o
   2   2  23    21736.95    22583.52    496.65 o
   3   2  23      719.70      442.74    167.56 o
   4   2  23    13505.60    13697.67    428.12 o
   5   2  23      580.37      509.98    212.53 o
   6   2  23     6908.98     7239.34    441.10 o
   7   2  23      369.91     -192.93    192.93 o
   8   2  23     7558.07     7619.16    479.99 o
   9   2  23     1019.79      869.85    326.00 o
  10   2  23     5157.56     4408.61    507.70 o
   1   3  23      188.71       16.94    143.72 o
   2   3  23      107.90     -114.57    136.66 o
   3   3  23      153.98      593.64    404.22 o
   4   3  23      106.07     -139.87    139.87 o
   5   3  23      148.76      164.73    167.07 o
   6   3  23        1.74      -90.01    160.60 o
   7   3  23      153.30      119.68    210.49 o
   8   3  23        0.41      245.75    214.64 o
   9   3  23       59.56      146.55    227.65 o
  10   3  23      412.40      672.30    274.00 o
   0   4  23    12843.15    13496.19    801.10 o
   1   4  23      255.77      353.49    163.87 o
   2   4  23    11504.11    11776.01    594.44 o
   3   4  23      657.72      493.98    182.08 o
   4   4  23    13035.41    13888.67    634.68 o
   5   4  23       23.16       64.22    227.40 o
   6   4  23     7456.76     7716.31    349.08 o
   7   4  23       16.68     -117.40    169.29 o
   8   4  23     9117.09     8511.60    628.87 o
   9   4  23        5.34       42.42    227.63 o
   1   5  23       24.46      177.60    152.81 o
   2   5  23       13.19     -152.22    152.22 o
   3   5  23        7.83     -154.16    154.16 o
   4   5  23       18.91      279.55    172.73 o
   5   5  23        3.96       29.28    152.36 o
   6   5  23       93.44       -7.36    167.34 o
   7   5  23       45.16       31.57    177.49 o
   8   5  23      850.82      456.20    206.51 o
   9   5  23       76.70      116.05    202.29 o
   0   6  23     1311.29     1360.12    413.10 o
   1   6  23      261.08      389.71    173.54 o
   2   6  23     1598.13     1618.52    232.97 o
   3   6  23       16.71        6.28    165.41 o
   4   6  23     1173.18     1053.59    224.92 o
   5   6  23      293.38      267.42    194.12 o
   6   6  23     1104.67     1133.50    228.70 o
   7   6  23        6.43     -129.10    181.04 o
   8   6  23      283.70      280.00    205.85 o
   9   6  23      127.20     -213.08    358.87 o
   1   7  23       24.69      -79.80    165.69 o
   2   7  23        7.48      -64.99    166.02 o
   3   7  23        7.30       93.93    173.65 o
   4   7  23        9.16       64.03    225.09 o
   5   7  23      126.54     -181.99    181.99 o
   6   7  23        2.27       50.76    164.50 o
   7   7  23       35.39      447.09    204.97 o
   8   7  23       16.33     -179.14    179.14 o
   0   8  23     8123.70     9481.37    687.24 o
   1   8  23       89.22       48.64    172.82 o
   2   8  23     8708.15     7984.11    414.68 o
   3   8  23        7.43      147.06    179.88 o
   4   8  23     8849.11     8572.13    457.15 o
   5   8  23      111.05      130.75    203.37 o
   6   8  23     8827.95     8814.05    462.70 o
   7   8  23       16.51      -31.59    197.42 o
   1   9  23       87.20      -86.99    173.35 o
   2   9  23        7.17      -54.79    178.85 o
   3   9  23      513.99      204.44    205.44 o
   4   9  23       78.76      188.82    206.06 o
   5   9  23      341.22      214.75    212.33 o
   6   9  23      154.10      107.55    208.73 o
   0  10  23     8021.34     7424.60    655.20 o
   1  10  23      468.26      531.71    236.23 o
   2  10  23     7592.38     7589.86    681.04 o
   3  10  23      312.67      815.85    229.48 o
   4  10  23     6047.09     6619.65    424.00 o
   5  10  23       94.56     -201.34    201.34 o
   1  11  23       68.81      701.68    259.86 o
   2  11  23       39.41        9.05    206.97 o
   3  11  23      208.97       23.18    205.03 o
   0   0  24     4650.98     3928.68    441.64 o
   1   0  24    14846.07    15201.68    722.98 o
   2   0  24    10926.58    11547.88    604.78 o
   3   0  24    15225.16    15241.45    668.30 o
   4   0  24     7408.98     7490.90    618.41 o
   5   0  24    11853.06    11453.36    739.41 o
   6   0  24     6204.38     6392.73    717.74 o
   7   0  24     5743.91     5666.98    603.28 o
   8   0  24     4998.28     4420.56    571.10 o
   9   0  24     7771.63     6434.54    681.40 o
   1   1  24       16.14      -68.36    122.56 o
   2   1  24       84.31      -25.54    125.37 o
   3   1  24      190.57      -69.06    157.15 o
   4   1  24       29.27     -175.23    175.23 o
   5   1  24      578.65      328.30    207.61 o
   6   1  24      104.27      343.93    236.33 o
   7   1  24      213.10       -3.70    200.00 o
   8   1  24       46.63     -162.78    211.55 o
   9   1  24       36.15      346.38    250.96 o
   0   2  24     1592.05     1693.15    300.91 o
   1   2  24     3963.31     4223.18    331.31 o
   2   2  24     1753.74     2086.97    223.49 o
   3   2  24     2737.36     2304.11    226.45 o
   4   2  24     1465.28     1734.29    211.46 o
   5   2  24     4474.01     4629.47    381.58 o
   6   2  24      410.68       85.29    202.57 o
   7   2  24      809.90      818.09    276.80 o
   8   2  24      397.42      203.69    236.71 o
   9   2  24     1521.12     1769.49    323.31 o
   1   3  24       14.13      -41.52    146.76 o
   2   3  24       51.93     -115.34    156.40 o
   3   3  24       14.42     -124.13    150.12 o
   4   3  24        0.77      183.39    175.44 o
   5   3  24      111.04      104.13    169.34 o
   6   3  24      481.32       31.55    205.11 o
   7   3  24        1.74      592.64    216.22 o
   8   3  24      359.51      355.15    243.86 o
   9   3  24      186.89      613.11    319.52 o
   0   4  24      853.89     1288.64    286.24 o
   1   4  24     1327.54     1550.06    214.82 o
   2   4  24     1102.59      877.68    209.42 o
   3   4  24     3119.30     3013.50    286.57 o
   4   4  24     1082.21     1031.61    219.64 o
   5   4  24     1186.05     1183.26    261.72 o
   6   4  24     2425.59     2558.24    315.08 o
   7   4  24     2214.84     2124.75    274.02 o
   8   4  24     3200.21     2915.88    439.51 o
   9   4  24      923.86     1292.34    366.64 o
   1   5  24      128.26      130.04    168.07 o
   2   5  24       32.58      133.71    168.56 o
   3   5  24        4.09     -162.94    162.94 o
   4   5  24      193.80      163.64    176.22 o
   5   5  24       44.51      704.26    348.55 o
   6   5  24     1358.34     1686.42    394.96 o
   7   5  24      100.84     -180.58    180.58 o
   8   5  24      309.04      409.36    208.56 o
   0   6  24     5509.36     5149.34    706.67 o
   1   6  24     8071.46     7737.22    709.99 o
   2   6  24     4208.71     3749.88    534.80 o
   3   6  24     9954.35    10602.83    465.34 o
   4   6  24     3830.21     3618.34    352.30 o
   5   6  24     6070.46     6526.42    401.72 o
   6   6  24     2740.66     2649.34    319.35 o
   7   6  24     6152.52     6488.39    605.66 o
   8   6  24     2876.06     3019.61    320.29 o
   1   7  24       29.98      108.26    170.82 o
   2   7  24      102.78      477.32    191.01 o
   3   7  24        5.39       28.36    183.22 o
   4   7  24       29.57     -157.97    178.62 o
   5   7  24       13.58       31.08    191.39 o
   6   7  24      198.98       60.33    213.50 o
   7   7  24       24.02       -8.69    204.77 o
   0   8  24      676.71      810.26    434.57 o
   1   8  24     2093.82     2012.34    267.36 o
   2   8  24      757.42      693.52    208.66 o
   3   8  24     2781.59     2144.63    395.06 o
   4   8  24      563.62      388.75    213.48 o
   5   8  24     1605.76     1560.94    273.39 o
   6   8  24      500.74      199.66    217.28 o
   1   9  24       36.53     -184.81    184.81 o
   2   9  24      140.23       43.05    187.22 o
   3   9  24       87.51      201.09    209.00 o
   4   9  24      260.98     -119.30    204.27 o
   5   9  24       14.65      346.22    225.28 o
   0  10  24     1056.25     1053.63    369.02 o
   1  10  24     2683.38     2646.73    519.62 o
   2  10  24     1075.47     1049.84    246.58 o
   3  10  24     2548.03     2365.32    308.36 o
   1   1  25        2.44      -14.94    149.54 o
   2   1  25       22.05       27.62    147.87 o
   3   1  25      403.01      256.15    181.31 o
   4   1  25      224.83      508.14    242.86 o
   5   1  25      354.50      878.51    248.98 o
   6   1  25       28.18     -190.48    190.48 o
   7   1  25        2.16      229.92    236.21 o
   8   1  25      286.30      293.06    244.55 o
   9   1  25       52.90      -73.43    290.44 o
   0   2  25      383.94      182.84    229.96 o
   1   2  25     8868.58     9200.44    481.89 o
   2   2  25      276.40      292.98    169.90 o
   3   2  25    10190.42    10362.34    445.03 o
   4   2  25      677.53      736.31    262.73 o
   5   2  25     8010.73     9096.72    494.55 o
   6   2  25      258.98      259.28    215.95 o
   7   2  25    10188.22    10306.14    649.96 o
   8   2  25      709.63     1332.70    298.82 o
   1   3  25       71.55     -139.68    148.88 o
   2   3  25        1.21     -121.69    165.63 o
   3   3  25        0.25       63.44    171.58 o
   4   3  25        0.06       31.64    173.54 o
   5   3  25       29.88      266.13    264.50 o
   6   3  25       52.42      154.91    213.41 o
   7   3  25      773.16      794.17    262.38 o
   8   3  25      182.93      180.07    233.53 o
   0   4  25      141.21      361.33    238.11 o
   1   4  25     5767.43     6291.77    340.45 o
   2   4  25       58.13       69.58    174.30 o
   3   4  25     5788.77     5933.56    523.82 o
   4   4  25       57.28      -15.49    179.08 o
   5   4  25     6090.85     6482.89    434.92 o
   6   4  25       15.31      119.13    209.81 o
   7   4  25     7079.20     8397.23    657.48 o
   8   4  25      129.15      384.07    254.32 o
   1   5  25        0.02     -159.15    159.15 o
   2   5  25       63.18       21.53    177.98 o
   3   5  25       54.94       15.95    169.87 o
   4   5  25       31.69     -166.35    166.35 o
   5   5  25        3.74     -153.32    195.42 o
   6   5  25      145.29      -94.87    218.54 o
   7   5  25       89.96      260.56    235.79 o
   0   6  25       12.12      -61.71    301.35 o
   1   6  25       30.94      218.27    182.26 o
   2   6  25       19.20     -153.14    170.44 o
   3   6  25        6.30       65.93    180.86 o
   4   6  25      141.87      192.63    201.12 o
   5   6  25        3.95     -190.59    190.59 o
   6   6  25      315.90      499.23    253.92 o
   7   6  25       70.29       11.24    232.90 o
   1   7  25       47.16      361.72    185.99 o
   2   7  25       47.79      -42.95    171.80 o
   3   7  25      139.95     -150.33    183.47 o
   4   7  25      129.97      334.59    205.56 o
   5   7  25      169.09       63.31    207.21 o
   6   7  25       34.20       87.02    196.96 o
   0   8  25      400.51      199.64    308.52 o
   1   8  25     7705.68     6451.76    399.06 o
   2   8  25      499.63      581.55    233.43 o
   3   8  25     7388.21     7223.27    428.44 o
   4   8  25      300.76      -42.37    196.94 o
   5   8  25     6801.18     6622.26    428.26 o
   1   9  25        5.49     -120.16    206.80 o
   2   9  25       82.48      414.01    229.62 o
   3   9  25       42.60      135.76    214.77 o
   0   0  26    14433.89    16149.20   1362.59 o
   1   0  26     3903.40     3981.19    689.71 o
   2   0  26     8194.36     8579.34    542.64 o
   3   0  26     4455.35     4818.65   1141.10 o
   4   0  26     9557.89    10439.72    863.53 o
   5   0  26     3315.94     3878.52    664.47 o
   6   0  26     7386.51     6816.62   1037.36 o
   7   0  26     4067.31     4026.85   1006.52 o
   8   0  26     9816.92    11556.73    850.13 o
   1   1  26       10.11      -37.95    186.71 o
   2   1  26       16.27     -161.71    176.55 o
   3   1  26       47.96      333.93    214.48 o
   4   1  26      498.77      459.67    268.71 o
   5   1  26       24.86       54.19    211.27 o
   6   1  26      523.17      312.52    241.73 o
   7   1  26      101.02      182.38    227.23 o
   8   1  26       78.69      256.18    248.88 o
   0   2  26     1443.80     1571.70    326.27 o
   1   2  26      401.17      309.34    184.32 o
   2   2  26       96.96      128.21    174.84 o
   3   2  26      541.73      453.21    233.90 o
   4   2  26     1231.97     1150.09    336.90 o
   5   2  26      129.31      682.85    235.35 o
   6   2  26     1273.28     1481.42    296.85 o
   7   2  26       26.85      -48.36    227.91 o
   1   3  26        3.77       63.36    165.00 o
   2   3  26        1.80      122.02    178.06 o
   3   3  26       40.36       75.96    182.02 o
   4   3  26       67.05     -108.38    250.61 o
   5   3  26      100.48      193.84    272.52 o
   6   3  26        9.66     -162.45    314.59 o
   7   3  26      349.91      163.14    234.46 o
   0   4  26     3222.29     2854.39    750.76 o
   1   4  26     1712.71     1466.58    303.66 o
   2   4  26     4996.88     5873.25    371.62 o
   3   4  26     1322.93     1255.98    236.62 o
   4   4  26     2592.54     2275.15    281.29 o
   5   4  26     1273.07     1011.40    271.54 o
   6   4  26     2803.84     3195.02    450.73 o
   7   4  26     1326.25      936.43    503.56 o
   1   5  26        0.18      258.19    187.59 o
   2   5  26       69.84      131.64    186.29 o
   3   5  26       44.41      -52.27    181.50 o
   4   5  26       62.33     -122.16    191.85 o
   5   5  26      384.15       86.48    222.66 o
   6   5  26        3.82      115.37    234.32 o
   0   6  26     5691.67     4675.86    922.41 o
   1   6  26     2944.71     2993.01    301.95 o
   2   6  26     7925.17     8602.17    478.26 o
   3   6  26     2189.18     2258.65    282.77 o
   4   6  26     6375.10     6001.87    393.68 o
   5   6  26     1847.84     1783.41    323.43 o
   6   6  26     7548.45     6716.32   1062.59 o
   1   7  26       31.14       99.20    194.68 o
   2   7  26        0.92       63.05    195.08 o
   3   7  26      171.37       59.44    199.26 o
   4   7  26      624.39      433.35    228.22 o
   5   7  26       17.09      225.58    238.51 o
   0   8  26        4.51       10.29    297.19 o
   1   8  26       16.06     -176.75    206.60 o
   2   8  26      136.18      127.16    208.67 o
   3   8  26       97.24       33.46    209.17 o
   1   1  27       31.28       68.33    199.21 o
   2   1  27       54.13      242.56    229.05 o
   3   1  27        0.17       17.96    309.00 o
   4   1  27      240.40      416.00    232.40 o
   5   1  27       54.40      244.56    219.12 o
   6   1  27       79.98      223.07    253.33 o
   7   1  27      234.16      366.47    313.16 o
   0   2  27     5308.09     5199.30    786.09 o
   1   2  27      305.77      440.29    183.00 o
   2   2  27     5364.32     6461.85    456.45 o
   3   2  27      129.91      346.40    229.35 o
   4   2  27     5588.61     5784.12    532.79 o
   5   2  27      250.00      230.29    280.24 o
   6   2  27     7886.99     8033.78    619.96 o
   1   3  27       11.72       51.22    188.84 o
   2   3  27      138.71      141.53    234.52 o
   3   3  27       30.16      -88.08    219.62 o
   4   3  27      424.07      389.93    290.31 o
   5   3  27       55.08      189.44    296.96 o
   6   3  27       41.52     -225.61    272.21 o
   0   4  27    11848.86    13786.63    716.78 o
   1   4  27      816.46      899.42    229.01 o
   2   4  27     9197.22     9708.22    507.28 o
   3   4  27      698.33      329.79    209.52 o
   4   4  27     7469.91     7853.33    619.15 o
   5   4  27      863.80     1034.74    351.86 o
   6   4  27     6533.09     6213.68    596.24 o
   1   5  27       26.24     -120.43    179.32 o
   2   5  27        1.07     -193.59    193.59 o
   3   5  27       68.03     -193.04    193.04 o
   4   5  27       65.33       48.02    207.77 o
   5   5  27      283.34       96.74    243.00 o
   0   6  27        4.20      164.93    307.01 o
   1   6  27      121.82      326.00    206.69 o
   2   6  27        1.64     -125.68    191.99 o
   3   6  27      130.75      279.88    213.66 o
   4   6  27        4.76     -105.13    201.38 o
   1   7  27        0.01      -88.97    210.51 o
   2   7  27      257.07      320.54    242.33 o
   3   7  27       70.93        0.02    221.35 o
   0   0  28     1310.78      773.82    594.38 o
   1   0  28     6224.61     6729.42    700.77 o
   2   0  28     1773.70     2730.78    785.03 o
   3   0  28     4570.82     5781.19   1042.97 o
   4   0  28     1574.99     1361.97    419.40 o
   5   0  28     4807.75     4903.86    818.67 o
   1   1  28       90.48     -164.44    239.03 o
   2   1  28        0.67       40.42    226.01 o
   3   1  28        8.53     -250.89    250.89 o
   4   1  28      115.06      361.00    300.51 o
   5   1  28       10.21     -112.24    235.13 o
   0   2  28      603.42      615.27    287.76 o
   1   2  28     2736.97     2941.69    360.23 o
   2   2  28      773.67      584.97    268.26 o
   3   2  28     1755.32     1252.70    758.11 o
   4   2  28      889.58      664.09    489.77 o
   5   2  28     1901.68     1605.67    389.79 o
   1   3  28        7.93     -124.73    188.34 o
   2   3  28        0.50       79.54    239.58 o
   3   3  28       27.44      -15.29    229.26 o
   4   3  28      614.49      751.64    327.67 o
   5   3  28       62.22      509.95    324.96 o
   0   4  28      777.45      890.00    321.76 o
   1   4  28     3313.55     3321.57    324.94 o
   2   4  28     1002.83     1115.42    248.46 o
   3   4  28     3264.88     3629.82    341.71 o
   4   4  28      705.71      572.77    478.64 o
   1   5  28        2.46      -62.89    200.39 o
   2   5  28      546.83      604.79    240.72 o
   3   5  28        9.89      -87.50    213.86 o
   0   6  28     1710.62     2014.80    510.27 o
   1   6  28     3740.78     3876.08    419.29 o
   2   6  28     1521.56     2245.21    418.18 o
   1   1  29       25.26     -125.68    248.94 o
   2   1  29      119.36      852.56    672.88 o
   3   1  29      141.86      167.80    307.10 o
   4   1  29      134.29      263.55    431.77 o
   0   2  29      952.43     1631.74    505.25 o
   1   2  29     5917.71     6939.43    490.47 o
   2   2  29      673.37      685.69    278.49 o
   3   2  29     7179.16     7619.78    605.69 o
   1   3  29        0.59      -75.63    241.37 o
   2   3  29        2.40     -107.49    244.53 o
   3   3  29       93.14      100.93    431.77 o
   0   4  29      370.12      222.07    341.11 o
   1   4  29     5933.95     6621.99    416.80 o
   2   4  29      643.36     1138.29    515.88 o
 
